# Supplementary material for: Headspace Solid-Phase Microextraction and Gas Chromatography–Mass Spectrometry Combined with Sensory Evaluation for the Analysis of Volatile Aromatic Compounds in Apricot (Prunus armeniaca L.) Germplasm Resources Cultivated in Xinjiang, China
Source: Foods. 2024 Dec 3;13(23):3912. doi: 10.3390/foods13233912 (PMC11640270; doi:10.3390/foods13233912)
Supplement: Supplementary file 1 [file foods-13-03912-s001.zip]

Archive with 5 entries (5 files):
- Supplementary Figure S1.tif
- Supplementary Figure S2.pdf
- Supplementary Figure S3.pptx
- Supplementary Figure S4.pdf
- Supplementary Table S1.xlsx
