# Supplementary material for: Headspace Solid-Phase Microextraction and Gas Chromatography–Mass Spectrometry Combined with Sensory Evaluation for the Analysis of Volatile Aromatic Compounds in Apricot (Prunus armeniaca L.) Germplasm Resources Cultivated in Xinjiang, China
Source: Foods. 2024 Dec 3;13(23):3912. doi: 10.3390/foods13233912 (PMC11640270; doi:10.3390/foods13233912)
Supplement: Supplementary file 1 [file foods-13-03912-s001.zip › Supplementary Table S1.xlsx]

## Sheet: Supplemental Table S1
Supplementary Table 1 Relative contents of the identified volatile compounds in the fruits of 24 apricot cultivars (µg/g )
Code	Quantitative ion	Qualitative ion	CAS	Compounds	KZMYS	KBKYLK	LPHDK	KZL	SGJNL	AKDLZ	DX	KMT	KCBX	PNZ	LTBX	JNL	KLKYLK	ZSHYX	LJX	BS	SSGX	JGDMYS	SMT	MTYLK	JTY	YXB	ZGYDJX	CZH
Esters
S1	71	41	599-04-2	(3R)-3-hydroxy-4,4-dimethyloxolan-2-one	0.0643619	0.0683797	0.0656643	0.0657169	0.0546948	0.0601599	0.0576982	0.0520735	0.0549192	0.0617016	0.0539018	0.0694666	0.0545277	0.0488245	0.0592714	0.0528179	0.0508966	0.0504096	0.0508076	0.042341	0.0584819	0.0554112	0.0582229	0.0536881
S2	99	138	5954-40-5	Phosphoric acid, dibutyl 1-methylethenyl ester	0.787904	0.863962	0.688898	0.821897	0.672166	0.607475	0.718268	0.481282	0.586421	0.578549	0.565567	0.74567	0.464161	0.499103	0.586743	0.516518	0.527127	0.524289	0.606415	0.477469	0.725057	0.659303	0.655276	0.573038
S3	95	93	1200-67-5	[(1R,2R,4R)-1,7,7-trimethyl-2-bicyclo[2.2.1]heptanyl] formate	6.5471	6.73115	6.14236	6.94042	5.7649	6.10379	6.18933	5.46498	5.90093	6.78356	5.63519	7.71689	5.35388	5.23425	5.91753	5.7493	5.96388	5.48844	5.94371	5.76306	7.10862	6.57391	6.50163	6.05458
S4	99	70	2601-13-0	2-methylbutyl hexanoate	0.340747	0.331613	0.301946	0.358377	0.289255	0.29373	0.305158	0.230088	0.29462	0.299819	0.253382	0.349781	0.238769	0.237592	0.283372	0.252551	0.243111	0.238507	0.282882	0.23345	0.349203	0.311439	0.328504	0.27655
S5	112	70	112-14-1	octyl acetate	0.079941	0.0910304	0.0878873	0.0694094	0.0574857	0.0622139	0.0397439	0.0348074	0.0463081	0.0546342	0.0725421	0.0546668	0.0446844	0.0318772	0.0590122	0.0373444	0.0552243	0.0494997	0.0491431	0.0433923	0.0451512	0.0558072	0.0393184	0.046915
S6	70	145	638-25-5	pentyl octanoate	0.432058	0.446018	0.360457	0.459893	0.352492	0.365759	0.389914	0.269712	0.347496	0.38411	0.322884	0.4207	0.259298	0.301727	0.324002	0.292854	0.306772	0.304669	0.416805	0.268767	0.4216	0.372646	0.42906	0.321174
S7	70	71	2198-61-0	3-methylbutyl hexanoate	0.630532	0.647321	0.579218	0.661798	0.511152	0.539538	0.557551	0.444756	0.531042	0.584688	0.539263	0.654258	0.469654	0.460362	0.554992	0.48746	0.528519	0.545099	0.548551	0.511243	0.665215	0.597742	0.613816	0.520499
S8	119	134	50764-55-1	acetic acid;(1S,5R,6R)-2,7,7-trimethylbicyclo[3.1.1]hept-2-en-6-ol	0.056773	0.060665	0.0527255	0.0618621	0.0323694	0.0478529	0.0528114	0.0393575	0.0347328	0.0501368	0.0343728	0.0737934	0.0393645	0.0277251	0.0278056	0.0284643	0.0494606	0.048069	0.0444493	0.0405579	0.0595465	0.0508492	0.0383538	0.0278266
S9	99	55	22925-97-9	2-[fluoro(methyl)phosphoryl]oxyoctane	0.031628	0.0293095	0.031575	0.0345104	0.026806	0.0324238	0.0312282	0.0370979	0.0295635	0.0308494	0.0291107	0.040532	0.0310256	0.029922	0.0363716	0.0281855	0.0326554	0.0428075	0.0292132	0.0258307	0.0326802	0.033405	0.0322467	0.0341699
S10	99	71	705-86-2	6-pentyloxan-2-one	0.0230644	0.0238106	0.0243215	0.0234101	0.0265402	0.0191386	0.0264215	0.022211	0.0229869	0.0258596	0.0185404	0.0217883	0.0137026	0.0189821	0.0184834	0.0169425	0.0186356	0.0206417	0.023132	0.0164789	0.0197912	0.0206472	0.0164962	0.0173472
S11	83	101	66917-61-1	2-methylpropyl (Z)-2-methylbut-2-enoate	3.10107	2.75348	6.18122	4.02476	2.31965	3.37143	2.63606	2.18421	3.64599	4.00286	3.10038	6.71993	3.53671	1.3089	3.30568	2.07522	3.74373	2.85833	3.37232	3.70256	3.56956	1.47884	1.70345	2.1847
S12	42	55	502-44-3	oxepan-2-one	0.118039	0.0835018	0.0781696	0.0786129	0.0720373	0.0840028	0.0740165	0.0678287	0.0827682	0.0895382	0.103828	0.0978366	0.0727943	0.068121	0.0889406	0.079093	0.0918174	0.0983751	0.0811049	0.0841167	0.0925364	0.0845559	0.0832329	0.0776948
S13	93	80	1118-27-0	3,7-dimethylocta-1,6-dien-3-yl 3-methylbutanoate	5.56429	6.21373	5.22144	6.35746	4.95771	4.46454	5.21636	3.55027	4.48112	4.41049	4.45462	6.76653	3.42351	4.16003	5.0403	4.06459	4.74201	4.03532	5.62118	4.2093	6.43188	5.19092	6.24999	4.76065
S14	104	57	24817-51-4	2-phenylethyl 2-methylbutanoate	0.375279	0.410543	0.367058	0.410033	0.35417	0.289584	0.338537	0.236173	0.32034	0.266406	0.269353	0.4452	0.218702	0.255086	0.341721	0.259153	0.299096	0.267988	0.353846	0.26599	0.403452	0.335646	0.393732	0.305066
S15	99	56	105-79-3	2-methylpropyl hexanoate	0.0160935	0.0159665	0.0151393	0.0162917	0.0141956	0.0155828	0.0138209	0.012679	0.0152835	0.0150859	0.0131386	0.0160597	0.0128118	0.0120661	0.0153953	0.0126811	0.0150481	0.0119939	0.0128807	0.0103508	0.0111522	0.0147809	0.0148117	0.014335
S16	57	82	53398-85-9	[(Z)-hex-3-enyl] 2-methylbutanoate	0.586342	0.560741	0.538647	0.559732	0.456949	0.491993	0.485181	0.399008	0.477165	0.552225	0.486443	0.655356	0.488618	0.416327	0.531581	0.451722	0.518768	0.506303	0.513445	0.415952	0.56785	0.546012	0.544598	0.4701
S17	69	93	2345-24-6	[(2Z)-3,7-dimethylocta-2,6-dienyl] 2-methylpropanoate	1.40909	1.54665	1.22836	1.52833	1.27273	1.11992	1.41097	0.877491	1.24761	1.18313	1.16287	1.63973	0.940985	1.05826	1.27397	1.11302	1.29342	1.0735	1.32803	1.06294	1.40226	1.28768	1.49709	1.18601
S18	105	77	93-58-3	methyl benzoate	0.275373	0.167364	0.968103	0.506268	0.154909	0.487621	0.299186	0.222121	0.573311	0.624977	0.407214	1.2835	0.609478	0.0404958	0.668931	0.206309	0.694335	0.571777	0.6538	0.617564	0.500249	0.0519897	0.0955068	0.258944
S19	56	99	27829-72-7	ethyl (E)-hex-2-enoate	0.0208722	0.0227553	0.0190926	0.0214737	0.0172618	0.0199087	0.0184627	0.0168716	0.0180251	0.0201193	0.0163232	0.0224033	0.0180434	0.0175551	0.0189548	0.0182706	0.019858	0.0158355	0.0189993	0.0151152	0.0222265	0.01932	0.01973	0.0186381
S20	140	112	73781-91-6	methyl 6-chloropyridine-3-carboxylate	0.096665	0.0925113	0.0844715	0.0930028	0.0723723	0.0717815	0.0753739	0.0533936	0.064977	0.0717591	0.0638973	0.0888426	0.056592	0.0565214	0.0642214	0.0582402	0.0612399	0.0614933	0.070827	0.062175	0.0802628	0.0755658	0.0768805	0.0628482
S21	81	95	97-89-2	3,7-dimethyloct-6-enyl 2-methylpropanoate	2.08653	2.3381	2.08489	2.29127	1.96264	1.62562	1.95619	1.37045	1.75914	1.91015	1.60406	2.37288	1.29958	1.48519	2.00569	1.53557	1.78655	1.39051	2.15105	1.55411	2.47112	2.00302	2.37533	1.79608
S22	71	56	77-68-9	(3-hydroxy-2,2,4-trimethylpentyl) 2-methylpropanoate	0.0367742	0.0296684	0.0289135	0.0311933	0.031681	0.0289949	0.035303	0.0305866	0.0358819	0.0296549	0.0248183	0.034245	0.0368024	0.0411357	0.0372858	0.03403	0.0312386	0.0263439	0.0381266	0.024404	0.0349534	0.0293497	0.0327643	0.0322205
S23	70	85	2445-77-4	2-methylbutyl 3-methylbutanoate	0.611316	0.543674	1.3756	0.746226	0.445931	0.664559	0.571779	0.451125	0.697354	0.870219	0.661207	1.49723	0.789045	0.283395	0.744777	0.432231	0.861778	0.678195	0.788588	0.811658	0.745664	0.335869	0.376607	0.487972
S24	56	57	589-75-3	butyl octanoate	0.0414398	0.0390485	0.0381352	0.0389365	0.0388829	0.0355802	0.0335597	0.0270203	0.0334661	0.0377353	0.0366752	0.0417037	0.0294009	0.034817	0.0392074	0.0289421	0.0358719	0.0345008	0.0338992	0.0286649	0.0346109	0.0365585	0.033546	0.0304604
S25	118	117	103-58-2	3-phenylpropyl 2-methylpropanoate	0.0144873	0.0154328	0.0150094	0.107078	0.0632048	0.0515087	0.0210395	0.0834833	0.0216341	0.0133432	0.0656516	0.121616	0.00570236	0.0606997	0.151007	0.0178355	0.0589138	0.104603	0.00928698	0.0966642	0.0064907	0.056073	0.0606292	0.0460188
S26	107	79	774-40-3	ethyl 2-hydroxy-2-phenylacetate	0.0387844	0.0295637	0.0363259	0.193817	0.121481	0.09952	0.0745383	0.152868	0.0417677	0.0311917	0.124374	0.237528	0.0237248	0.120853	0.310097	0.029683	0.113675	0.205925	0.0423295	0.193853	0.0558569	0.143106	0.133102	0.10727
S27	57	56	2445-76-3	hexyl propanoate	0.110882	0.129912	0.117089	0.0719332	0.0900875	0.0824261	0.0713444	0.0670775	0.0580625	0.0885772	0.113862	0.0910327	0.0654202	0.0475441	0.0773408	0.0747508	0.071854	0.0820464	0.0627831	0.0580308	0.04523	0.0943847	0.063555	0.0730204
S28	98	70	112-06-1	heptyl acetate	0.0774711	0.105996	0.0823619	0.0551057	0.058481	0.0586694	0.0425151	0.0444839	0.0397611	0.056278	0.0851442	0.0696791	0.0442218	0.0277923	0.0587939	0.0450676	0.0434133	0.0543876	0.0400172	0.0362269	0.0289991	0.058438	0.0358163	0.0439385
S29	56	70	112-32-3	octyl formate	0.0695901	0.0732164	0.0632764	0.0427156	0.0442677	0.0516226	0.0352037	0.0311953	0.0360557	0.0448887	0.073409	0.0470616	0.0374384	0.0212634	0.0487289	0.0311736	0.0440026	0.0493133	0.0322206	0.033387	0.0264967	0.0551237	0.0309164	0.0340869
S30	70	57	2445-78-5	2-methylbutyl 2-methylbutanoate	0.068566	0.0729422	0.061719	0.0448524	0.0451904	0.0552396	0.0351766	0.0348272	0.0347082	0.0500884	0.0705805	0.0471785	0.0411756	0.0295646	0.0482025	0.0392231	0.0399094	0.0454718	0.0363423	0.0342126	0.026979	0.0607282	0.0417909	0.0376816
S31	71	70	2445-69-4	2-methylbutyl 2-methylpropanoate	0.0759471	0.0737217	0.0714471	0.0680133	0.0531471	0.0798964	0.0636788	0.0571629	0.0871056	0.0586484	0.13433	0.0708744	0.0695037	0.0509257	0.0723404	0.0496653	0.0677997	0.0575496	0.0651476	0.0604281	0.0635435	0.0580939	0.0593157	0.0630571
S32	91	65	101-97-3	ethyl 2-phenylacetate	0.112221	0.114284	0.104085	0.115531	0.0688337	0.0827105	0.102795	0.0864848	0.0599717	0.0998273	0.0681141	0.131678	0.0774804	0.0541657	0.0772546	0.0554365	0.0918349	0.089098	0.0947612	0.0780312	0.116418	0.103094	0.0796255	0.0594241
S33	85	103	10032-13-0	hexyl 3-methylbutanoate	1.15186	1.21617	1.13949	1.23177	1.0079	0.969376	1.07524	0.820514	1.05051	1.16181	0.940295	1.26204	0.889815	0.859667	1.09456	0.904256	1.01602	1.01236	1.10427	0.955031	1.26188	1.12729	1.16687	0.969918
S34	103	57	10032-15-2	hexyl 2-methylbutanoate	0.0105907	0.0111083	0.00859259	0.0113156	0.00876777	0.00795948	0.00840575	0.00721569	0.00701336	0.00911882	0.00703132	0.0115305	0.00726609	0.00702098	0.00767455	0.00780263	0.00721122	0.00938642	0.00814176	0.00732106	0.0109242	0.0070726	0.00790765	0.00770999
S35	71	41	7492-70-8	(1-butoxy-1-oxopropan-2-yl) butanoate	0.0317083	0.0347182	0.0363227	0.0375516	0.0289657	0.0408171	0.0300166	0.0256859	0.0971328	0.0311862	0.0581588	0.0333691	0.0246521	0.0422917	0.0479576	0.0379443	0.0263927	0.027299	0.0271712	0.0209993	0.0267974	0.0280776	0.294535	0.0663234
S36	136	121	80-26-2	2-(4-methylcyclohex-3-en-1-yl)propan-2-yl acetate	0.00809514	0.0086405	0.0107802	0.010752	0.011154	0.012305	0.00843642	0.00679786	0.018599	0.00947544	0.0132664	0.0137676	0.00588856	0.0090157	0.0168427	0.00987991	0.0104071	0.0101278	0.0109384	0.0117724	0.00804943	0.011944	0.0397007	0.0132675
S37	85	57	589-59-3	2-methylpropyl 3-methylbutanoate	0.0228165	0.0256673	0.166735	0.0184695	0.113321	0.0326792	0.0370168	0.0242705	0.0583912	0.037043	0.0181654	0.0233342	0.0226097	0.0230794	0.0455678	0.0311073	0.0207686	0.0127404	0.014029	0.0192556	0.0332761	0.0276816	0.0383647	0.0395773
S38	82	67	16491-36-4	[(Z)-hex-3-enyl] butanoate	0.0567813	0.0567011	0.226731	0.107486	0.032534	0.124859	0.0775542	0.0429923	0.153127	0.216034	0.114141	0.29819	0.196849	0.0203756	0.1373	0.0467045	0.170391	0.124237	0.183353	0.228859	0.080437	0.0420906	0.0432907	0.0661617
S39	71	43	106-27-4	3-methylbutyl butanoate	0.0583311	0.0663853	0.0622279	0.055624	0.0536812	0.0603082	0.048218	0.0505686	0.0536335	0.0571349	0.0519391	0.0697787	0.0553182	0.0478099	0.0590662	0.0558573	0.0638799	0.0566825	0.0601938	0.0479823	0.0648356	0.0539966	0.0661775	0.0594229
S40	82	67	622-45-7	cyclohexyl acetate	0.0913817	0.097168	0.122881	0.117931	0.0893826	0.134264	0.116184	0.10621	0.13847	0.15146	0.11311	0.165099	0.137478	0.0873373	0.144812	0.112005	0.148518	0.142277	0.151829	0.204064	0.115386	0.0976143	0.119569	0.120798
S41	82	67	3681-82-1	[(E)-hex-3-enyl] acetate	0.168538	0.209274	1.16672	0.458077	0.142557	0.0784605	0.402198	0.115476	0.186004	1.25771	0.533406	0.271502	0.421152	0.605181	0.430169	0.269966	0.0969926	0.0904036	0.41141	0.697122	0.125043	0	1.00778	0.269041
S42	57	85	2445-67-2	2-methylpropyl 2-methylbutanoate	0.0329222	0.0305523	0	0.0270147	0.0178028	0.0251119	0.0249463	0.0248942	0.0253514	0.0328916	0.0208757	0.0308744	0.024073	0.0218885	0.0261296	0.0268581	0.0299923	0.0270059	0.0262485	0.0233258	0.0328746	0.0288509	0.0296822	0.0264677
S43	70	57	1215127-80-2	4-methylhexyl 3-methylbutanoate	0.0184186	0.0161619	0.0180425	0.0169559	0.0166726	0.0173177	0.0163154	0.0146718	0.0191893	0.0172462	0.0175554	0.0177814	0.0167424	0.0143713	0.0178676	0.0146772	0.0161565	0.0149922	0.01767	0	0.0185188	0.0185985	0.0253278	0.0182167
S44	69	41	50746-10-6	(3-methyl-3-sulfanylbutyl) formate	0.0474968	0.0452375	0.122348	0.119072	0.0449924	0.165695	0.0830368	0.0886569	0.160894	0.232172	0.0937216	0.319618	0.211388	0	0.175285	0.118635	0.226258	0.139558	0.134463	0.259346	0.0895902	0.0550629	0.0611414	0.0769508
S45	136	121	89-49-6	(5-methyl-2-prop-1-en-2-ylcyclohexyl) acetate	0.0542853	0.0752426	0.0463131	0.536647	0.246716	0.205892	0.0877738	0.326	0.0588444	0.0350894	0.239024	0.66636	0.00824367	0.228883	0.550575	0.0607409	0.215314	0.467408	0.010899	0.383748	0	0.180547	0.231913	0.184934
S46	145	103	102-62-5	(2-acetyloxy-3-hydroxypropyl) acetate	0.106069	0.023835	0.0805634	0.0419015	0.0786387	0.0324646	0.047759	0	0.0521531	0.0597066	0.0341379	0.0334236	0.0932429	0.0314433	0.0762923	0.017328	0.0590233	0.0166278	0.169415	0.0418376	0	0.0978276	0.0590448	0.0603943
S47	95	121	125-12-2	[(1S,2S,4S)-1,7,7-trimethyl-2-bicyclo[2.2.1]heptanyl] acetate	0.00960203	0.00741233	0.0187886	0.140938	0.0730627	0.119932	0.0559377	0.273472	0.036407	0.0211062	0.0904662	0.212133	0.00893258	0.12401	0.168592	0.0193598	0.163022	0.299816	0.0114087	0.147615	0	0.0576914	0.0671853	0.0506492
S48	71	41	39026-94-3	heptan-2-yl butanoate	0.116631	0.116247	0.113426	0.119673	0.0979276	0.112495	0.103271	0.0899558	0.114582	0.106326	0.107421	0.129746	0.110772	0.0947108	0.11508	0.104218	0.111261	0.0985951	0.10434	0.0814823	0	0.118146	0.166178	0.117385
S49	67	82	53398-84-8	[(E)-hex-3-enyl] butanoate	0.547118	0.146795	1.2476	0.630273	0.3061	0.743439	0.530204	0.510534	0.94681	1.05727	0.913147	2.13556	1.0709	0	0.983001	0.393453	1.16796	0.74627	1.034	1.63828	0.817855	0	0.044246	0.606015
S50	131	103	17719-70-9	ethenyl 3-phenylprop-2-enoate	0.0389665	0.0648569	0.0565326	0.128941	0.0980177	0.16761	0.0888725	0.098685	0	0.091383	0.169934	0.163106	0.0606257	0.11308	0.290141	0.121712	0.119067	0.152192	0.0924604	0.194779	0.0745909	0.185685	0	0.196419
S51	105	77	939-48-0	propan-2-yl benzoate	0.276619	0.0472295	0.211221	0.141198	0.218704	0.122604	0.12351	0	0.143691	0.252582	0.124034	0.093818	0.336274	0.108738	0.256075	0.0491379	0.23165	0.0703858	0.465485	0.170901	0	0.371053	0.17954	0.159633
S52	117	99	626-77-7	propyl hexanoate	0.0078555	0	0.0313139	0.0171471	0.00676336	0.0200884	0.0159022	0.0102593	0.018399	0.0249735	0.0153161	0.0601055	0.0317513	0.00524257	0.0277993	0.0105125	0.0323776	0.0216308	0.0318082	0.0319388	0.0283081	0.00557678	0.00710529	0.0162368
S53	93	68	10198-23-9	(1-methyl-4-prop-1-en-2-ylcyclohexyl) acetate	0.0101782	0.0113625	0.0101128	0.0545603	0.0299066	0.0519382	0.0271202	0.125286	0.0165442	0.0100351	0.0384998	0.0930731	0	0.0593875	0.0873336	0.0139697	0.0647582	0.13546	0.00798825	0.0648219	0	0.0244759	0.0300596	0.0226969
S54	105	77	583-04-0	prop-2-enyl benzoate	0.111849	0	0.161853	0.0745521	0.216233	0.20524	0.117879	0	0.747748	0.0769429	0.32555	0.0718433	0.0660417	0.207025	0.37044	0.202814	0.0882942	0.0640465	0.12996	0.196452	0	0.0944603	1.28753	0.257749
S55	71	43	109-21-7	butyl butanoate	0.0417523	0.0412396	0	0.0449773	0	0.042028	0.0379293	0.0365073	0.0387204	0.0402961	0.0356222	0.0478307	0.0397408	0.0427812	0.0410472	0.0349893	0.0422189	0.0405133	0.0405055	0.0303111	0.0429828	0.0350517	0.0541932	0.0430258
S56	93	43	62181-90-2	(4-methyl-1-propan-2-yl-3-bicyclo[3.1.0]hexanyl) acetate	0	0.00969116	0.00747628	0.049933	0.0259913	0.0464874	0.021498	0.093682	0.0145589	0.00919555	0.0320136	0.0810433	0	0.0451477	0.0599497	0.00888854	0.0604386	0.106056	0	0.0545229	0	0.0208075	0.0259525	0.020165
S57	54	71	16491-54-6	oct-1-en-3-yl butanoate	0	0	0.00688049	0.0370887	0.0200395	0.0387809	0.0155325	0.0901214	0.0113846	0.00591417	0.0256321	0.0669739	0	0.0420406	0.0596219	0.00798565	0.0468405	0.102607	0	0.0472646	0	0.0157338	0.0193044	0.0154954
S58	105	123	120-50-3	2-methylpropyl benzoate	0	0.00876171	0.00746136	0.0684312	0.034131	0.0606685	0.0273709	0.135131	0	0.00721711	0.0342158	0.0885658	0	0.0653526	0.0975989	0.0090296	0.0684619	0.143019	0	0.068116	0.00717666	0.0243181	0	0.0250591
S59	69	56	142-92-7	hexyl acetate	0.0146278	0.00992928	0.53131	0.0231522	0.305969	0.0129352	0.0118632	0	0.0553876	0.0217784	0.0639275	0	0.0318959	0.0430235	0.0126945	0.00304888	0	0	0.0571928	0.0135884	0	0.00334759	0.00986945	0.0115396
S60	105	77	30649-97-9	methyl 6,6-dimethylbicyclo[3.1.1]hept-2-ene-2-carboxylate	0	0	0.00608167	0.0356729	0.0171174	0.0314795	0.0130085	0.0837518	0.00774849	0.00462436	0.0200735	0.0560607	0	0.0363365	0.044644	0.00485086	0.0386492	0.0797961	0	0.0402521	0	0.011556	0.0143134	0.0125939
S61	108	107	103-93-5	(4-methylphenyl) 2-methylpropanoate	0	0	0	0.0158587	0.0091549	0.0146968	0.00801358	0.0335991	0.00490686	0	0.0110996	0.0258572	0	0.0165966	0.0209282	0.00577168	0.0161647	0.0307271	0	0.0169752	0.00863762	0.0066895	0.00875084	0.00640168
S62	105	77	94-33-7	2-hydroxyethyl benzoate	0	0.0918032	0	0.591869	0.364244	0.303655	0.132256	0.45261	0	0	0.368789	0.705638	0	0.352526	0.908174	0	0.328345	0.621729	0	0.592115	0	0.332512	0.592287	0.265031
S63	105	77	93-89-0	ethyl benzoate	0.0430977	0.0177657	0.0333639	0.0173731	0.0331031	0.0222579	0.0209871	0	0.0667491	0.0354566	0.028785	0.0192432	0.043847	0.025605	0.0589135	0.0122045	0.027757	0	0.0792348	0.030395	0	0.0390254	0.106326	0.0465275
S64	108	91	103-37-7	benzyl butanoate	0.0102888	0	0.0154386	0	0.0175704	0.0210333	0	0	0.0525535	0.00663749	0.0305581	0	0.00979199	0.0190461	0.0382892	0.0186884	0	0.00619011	0	0.0169351	0	0.0205326	0.149464	0.0281744
S65	104	91	103-45-7	2-phenylethyl acetate	0.00728952	0	0.00720657	0.00854962	0.00853343	0	0	0.00644153	0	0	0.00631491	0.0107816	0	0.00559949	0.00804289	0	0.00630788	0.00725978	0.00615252	0.00745013	0	0	0	0.0055088
S66	74	87	106-73-0	methyl heptanoate	0.00917515	0	0.0130536	0.00651085	0.00991929	0	0.00683556	0	0.00615597	0.00673486	0.00823211	0	0.00737054	0.00602007	0.00982755	0	0	0	0.00756122	0.00962222	0	0	0.00734112	0.0112973
S67	55	87	4630-82-4	methyl cyclohexanecarboxylate	0.0211936	0	0.288908	0.0172443	0.161917	0	0.0131517	0	0.0432174	0.0130042	0.050997	0	0.0278427	0.0292723	0.0117962	0	0	0	0.0511989	0	0	0	0.0117251	0.0155706
S68	57	68	30563-30-5	pent-4-en-1-ol;propanoic acid	0	0.0268	0	0.0172206	0.0143025	0	0.0187399	0	0.023201	0.0250629	0	0.0230633	0.017755	0	0.0221161	0.0204719	0.0228783	0.0246979	0	0.0185538	0	0	0	0
S69	133	164	38404-42-1	methyl 3,4-dimethylbenzoate	0	0	0.00315945	0	0.00353119	0.00614505	0	0	0.0233297	0	0.0104295	0	0	0.00504046	0.00965123	0.00475881	0	0	0	0.00411015	0	0.00437994	0.0638647	0.00670934
S70	119	92	134-20-3	methyl 2-aminobenzoate	0	0	0.00235235	0	0.0028941	0.00491055	0	0	0.0194435	0	0.00885476	0	0	0.00370085	0.00894146	0.0038649	0	0	0	0.00463486	0	0.00413398	0.0486878	0.00609925
				Subtotal	27.0268	27.2428	33.0969	31.9317	24.4719	25.5207	25.4322	20.8272	26.1514	28.5057	25.4398	39.9468	22.8451	19.9897	29.4288	20.9378	27.2462	24.5334	27.8654	27.2601	29.0703	24.0021	28.8002	24.0012
Aldehydes
L1	83	55	18829-56-6	(E)-non-2-enal	2.1494	2.13284	1.95529	2.23275	1.70085	1.68718	1.81633	1.17509	1.65633	1.84999	1.67258	2.11766	1.50855	1.36826	1.70898	1.20612	1.65772	1.44941	1.69776	1.66375	1.88237	1.83322	1.82125	1.79105
L2	124	123	823-82-5	furan-2,5-dicarbaldehyde	0.149765	0.180923	0.161233	0.204042	0.155414	0.206573	0.198685	0.1749	0.189531	0.1974	0.172712	0.208246	0.192725	0.161953	0.202559	0.186357	0.185001	0.163086	0.205334	0.201545	0.183352	0.240096	0.245953	0.232277
L3	166	165	120-14-9	3,4-dimethoxybenzaldehyde	0.745975	0.800541	0.65801	0.735767	0.592968	0.505856	0.555611	0.328207	0.430436	0.461916	0.424716	0.548521	0.286293	0.335151	0.473985	0.341248	0.403235	0.377714	0.471383	0.354495	0.55644	0.529658	0.520127	0.40484
L4	77	106	100-52-7	benzaldehyde	0.0401604	0.0415609	0.0399494	0.050422	0.0503769	0.186689	0.075654	3.47442	0.126487	0.0676327	0.11264	0.101585	0.0482138	0.178759	0.0554518	0.557892	0.0673332	0.0495972	0.0743375	0.081696	0.218339	0.0295396	0.101803	0.0415484
L5	73	45	28069-74-1	(Z)-1-(1-ethoxyethoxy)hex-3-ene	0.266652	0.255484	0.362886	0.285852	0.200974	0.241089	0.215944	0.174097	0.249558	0.253467	0.232257	0.384875	0.204103	0.124029	0.255588	0.165795	0.248272	0.234346	0.243976	0.229972	0.261178	0.138635	0.157331	0.173543
L6	135	136	123-11-5	4-methoxybenzaldehyde	0.137458	0.138491	0.128411	0.147639	0.119002	0.122848	0.126007	0.102038	0.110829	0.115958	0.0995999	0.138841	0.103127	0.0933993	0.10205	0.102916	0.115153	0.108317	0.130364	0.108089	0.147904	0.13721	0.123958	0.120184
L7	91	119	529-20-4	2-methylbenzaldehyde	0.0267822	0.0275381	0.148761	0.0803721	0.0238215	0.0982561	0.0492239	0.0436092	0.115758	0.144679	0.0665537	0.224917	0.152936	0.00484531	0.125088	0.0351783	0.154136	0.0923819	0.124083	0.180229	0.0599079	0.0064327	0.0147902	0.0496126
L8	109	81	27841-22-1	4-propan-2-ylcyclohex-3-ene-1-carbaldehyde	0.190416	0.196279	0.180788	0.199196	0.165467	0.194467	0.179734	0.126551	0.161939	0.164958	0.169304	0.219261	0.158111	0.147505	0.163205	0.144748	0.166187	0.159078	0.166923	0.16252	0.212388	0.191177	0.203861	0.174692
L9	41	57	112-44-7	undecanal	0.0186878	0.0128683	0.0153184	0.0531872	0.0302497	0.0494353	0.0295169	0.108816	0.0185573	0.0185712	0.036429	0.0817274	0.0103943	0.0521935	0.0860128	0.0178683	0.0691544	0.128781	0.0119945	0.0661821	0.0104006	0.0273964	0.0285917	0.0271718
L10	41	43	2463-53-8	(E)-non-2-enal	0.050962	0.0492867	0.046281	0.0489542	0.0410192	0.0420176	0.0440018	0.028347	0.0410498	0.0425576	0.0467633	0.0480703	0.0348993	0.036149	0.0499416	0.0347511	0.0369759	0.0368045	0.0442946	0.041672	0.0602182	0.0584352	0.0525559	0.0391748
L11	41	43	35158-25-9	(E)-5-methyl-2-propan-2-ylhex-2-enal	0.815925	0.647249	2.4102	1.12042	0.533847	1.08377	0.774508	0.598049	1.24143	1.56857	0.962769	3.00254	1.49597	0.317197	1.36698	0.689164	1.73076	1.21714	1.46225	1.71252	1.15154	0.386172	0.451638	0.742678
L12	91	119	620-23-5	3-methylbenzaldehyde	0.11261	0.0674636	0.540899	0.274484	0.0713861	0.279406	0.174113	0.111473	0.395581	0.518815	0.239949	0.782975	0.569699	0.00583676	0.460826	0.116651	0.454995	0.273397	0.379204	0.544908	0.231403	0.00651255	0.0243143	0.179961
L13	121	122	123-08-0	4-hydroxybenzaldehyde	0.0118686	0.00646099	0.0642416	0.0282907	0.079192	0.101999	0.0100148	0.0137905	0.277394	0.0259894	0.0965584	0.0270159	0.0131236	0.0881278	0.198752	0.0934474	0.0205034	0.0314065	0.0195766	0.0699967	0.0052791	0.0814009	0.796282	0.137106
L14	55	83	2043-61-0	cyclohexanecarbaldehyde	0.12735	0.0878452	0.118499	0.0754031	0.0684126	0.100221	0.0586789	0.0882421	0.085973	0.0704792	0.136409	0.0929714	0.0466215	0.0587697	0.0895379	0.0759417	0.0960834	0.126979	0.0664054	0.0880434	0.0703408	0.0741871	0.0585486	0.0633407
L15	41	57	112-54-9	dodecanal	0.0270012	0.024479	0.0245752	0.0259328	0.024074	0.0247547	0.0209807	0.0241036	0.0211572	0.0239831	0.027604	0.0259802	0.0251766	0.0258962	0.0305762	0.0265943	0.0234611	0.0221823	0.0245885	0.0261005	0.021481	0.0271522	0.0333496	0.0223579
L16	134	133	623-27-8	terephthalaldehyde	0.150706	0.192313	0.151716	0.441038	0.247628	0.276903	0.215623	0.26654	0.184904	0.153215	0.25196	0.51946	0.127627	0.240367	0.4128	0.183916	0.238407	0.333516	0.187939	0.336419	0.15705	0.267187	0.306749	0.230854
L17	97	126	67-47-0	5-(hydroxymethyl)furan-2-carbaldehyde	1.40959	1.33132	1.30136	1.44549	1.15163	1.11922	1.17705	0.899834	1.06071	1.24002	1.06281	1.48457	0.931144	0.904941	1.14882	0.962624	1.06449	1.05106	1.13638	0.989666	1.25486	1.17651	1.20242	1.02654
L18	41	55	2548-87-0	(E)-oct-2-enal	0.0644016	0.0168329	0.0200828	0.0138472	0.0127498	0.0186486	0.00973077	0.00991247	0.0151087	0.0158104	0.0483991	0.0166228	0.00886405	0.00885995	0.0132577	0.0119808	0.0159367	0.0229861	0.00955439	0.0159054	0.00980303	0.0150229	0.00885194	0.00875929
L19	41	55	21661-97-2	(Z)-dec-7-enal	0.0599246	0.0447894	0.0531734	0.0437396	0.0425805	0.0306156	0.0217632	0.0141271	0.030109	0.0415824	0.043529	0.036446	0.0375117	0.0195129	0.0431969	0.0192667	0.0428295	0.0303152	0.0552357	0.0281898	0.0194938	0.0487473	0.0268026	0.028744
L20	84	41	65405-70-1	(E)-dec-4-enal	0.112426	0.11147	0.110277	0.108404	0.0784133	0.0918001	0.0950947	0.0702215	0.104388	0.135629	0.0856007	0.124592	0.128195	0.0703943	0.0754418	0.0781202	0.104183	0.0782923	0.143479	0.109898	0.0657852	0	0.0814135	0.0706736
L21	81	41	25152-84-5	(2E,4E)-deca-2,4-dienal	0.023306	0.0067055	0.0174387	0.071584	0.0445441	0.0673168	0.0313921	0.148997	0.0196566	0.0114611	0.0514571	0.112627	0.00922934	0.0800273	0.10704	0.0162332	0.109852	0.165266	0.00803259	0.0786454	0	0.0264366	0.0334037	0.0310427
L22	41	55	112-45-8	undec-10-enal	0.0116746	0.014465	0.00715711	0.0300906	0.0176099	0.0310297	0.0159782	0.0612077	0.0105319	0.00879189	0.0240073	0.0552112	0.00482804	0.0352496	0.0553736	0.00769355	0.0485586	0.0924591	0.00688572	0.0423462	0	0.0145327	0.0157122	0.0135993
L23	45	43	108-62-3	2,4,6,8-tetramethyl-1,3,5,7-tetraoxocane	0.0280442	0.0280637	0.0264992	0.0289426	0.0201468	0.0198385	0.0251003	0.0131551	0.0237661	0.0245208	0.0240887	0.028339	0.0204949	0.0201891	0.0236679	0.0180218	0.0227102	0.0209449	0.0204995	0.0204724	0.0296095	0.022204	0.0217652	0.0191847
L24	135	136	41438-18-0	4-hydroxy-2-methylbenzaldehyde	0	0.0171351	0.0205635	0.0476593	0.0268277	0.0426407	0.0278798	0.120259	0.0156223	0.0151615	0.0293016	0.0703526	0.00485406	0.05142	0.0506965	0.0165173	0.0524286	0.096396	0.0113162	0.0512462	0.0109359	0.0161781	0.0247279	0.0202174
L25	79	107	1197-15-5	4-propan-2-ylcyclohexa-1,3-diene-1-carbaldehyde	0.0155102	0.0107368	0.0087306	0.0816618	0.0400864	0.0721553	0.033238	0.155373	0.0190377	0.0102694	0.0428085	0.108346	0	0.0753014	0.113106	0.017924	0.0919861	0.186908	0	0.0819552	0.00646737	0.0314845	0.0371908	0.0286961
L26	131	103	14371-10-9	(E)-3-phenylprop-2-enal	0.156937	0.0553546	0.188672	0.0967267	0.235626	0.0900082	0.082488	0.0285397	0.14489	0.0848709	0.0994101	0.138797	0.0655736	0.0848062	0.131543	0.0659515	0.138141	0.0751716	0.16683	0.0970574	0	0.0619934	0	0.09393
L27	136	135	591-31-1	3-methoxybenzaldehyde	1.6514	1.00687	6.73893	3.33214	0.975094	2.99367	1.91987	1.36825	3.27193	3.49415	2.6478	6.79651	3.68376	0	3.97221	1.02971	5.10139	3.1215	4.38302	5.23449	2.43197	0	0	1.48267
L28	81	41	25152-83-4	(2E,4Z)-deca-2,4-dienal	0	0	0.00896581	0.0629327	0.0313227	0.0558607	0.0255649	0.118804	0.0154575	0.0093656	0.0389644	0.077373	0	0.0577078	0.0865729	0.0103774	0.0692515	0.141218	0	0.0632995	0	0.0242273	0.0280304	0.0224322
L29	81	41	30361-29-6	(2E,4E)-undeca-2,4-dienal	0	0.0464743	0.170745	0.351562	0.165157	0.255419	0	0.151311	0.174969	0.261655	0.0589525	0.168244	0	0.188277	0.102955	0	0.0299705	0.37769	0.0670206	0.769275	0	0.153922	0.421413	0.161778
L30	41	39	505-57-7	(E)-hex-2-enal	0	0.446143	0.277211	0	0	0.454957	0	1.94672	0.459245	0	0.92829	0.411377	0	0.286668	0.685417	0.704248	0.795094	0.325839	0	0.843077	1.28092	0	0	0
L31	134	133	5779-94-2	2,5-dimethylbenzaldehyde	0	0	0.00826004	0	0.00821706	0.0137322	0	0	0.055913	0.00558341	0.0221948	0.0107905	0.00602257	0.012177	0.0304924	0.0119086	0.022607	0.00407946	0.0138076	0.0103511	0.0373696	0.0275675	0.213852	0.0432811
L32	100	44	124-13-0	octanal	0.0174614	0.0121744	0.0119672	0.00873127	0	0.00958947	0	0	0	0.0112859	0.0159902	0.00961674	0.00928665	0	0.00982158	0	0.00772497	0.00730983	0.00781299	0.00824791	0	0	0	0.00710588
L33	121	67	1335-66-6	2,4,6-trimethylcyclohex-3-ene-1-carbaldehyde;3,5,6-trimethylcyclohex-3-ene-1-carbaldehyde	0.00781772	0	0.0139546	0.00927088	0	0	0.00680945	0	0.00591946	0.0120581	0.00591518	0.00893619	0.0153795	0	0.00728452	0	0.00768222	0.00575051	0.0122033	0.00841692	0.00602438	0	0	0
				Subtotal	8.58022	8.01016	15.991	11.7365	6.95468	10.568	8.01659	11.945	10.7342	11.0604	9.97832	18.1834	9.90272	5.13397	12.4392	6.94916	13.3922	10.6073	11.3525	14.3207	10.3828	5.65324	7.05669	7.48904
Alcohols
A1	56	55	111-87-5	octan-1-ol	0.0764402	0.0523169	0.0540453	0.0567096	0.0490735	0.0426234	0.0462543	0.0421175	0.0486844	0.0512819	0.0731805	0.0677121	0.0434936	0.0430974	0.053569	0.044312	0.0613345	0.0519398	0.0517047	0.0503246	0.0603641	0.0580736	0.049932	0.047114
A2	83	55	23708-56-7	undecan-6-ol	0.0767896	0.0543015	0.0529466	0.0546777	0.0466433	0.0501585	0.0480967	0.0471626	0.0414858	0.0417424	0.0436781	0.05973	0.0516371	0.0424901	0.04765	0.0473378	0.0466007	0.044939	0.044883	0.036319	0.0520064	0.0493923	0.051106	0.0520407
A3	70	55	112-30-1	decan-1-ol	0.130024	0.100535	0.0978701	0.101366	0.0859091	0.0856266	0.0802038	0.0721915	0.0796019	0.0955486	0.0935928	0.114641	0.0959352	0.0856965	0.0915983	0.0859051	0.088376	0.0804317	0.0901446	0.0668758	0.0997644	0.0897129	0.0926813	0.0950519
A4	83	55	54244-81-4	2-methyl-3-prop-1-en-2-ylcyclohexan-1-ol	0.0498764	0.0491426	0.0789142	0.0594714	0.0373479	0.0552949	0.0465036	0.037801	0.0567548	0.0742136	0.0694546	0.102969	0.07795	0.0286215	0.0705715	0.0401179	0.0715217	0.0549269	0.0759187	0.0754194	0.0546298	0.0401647	0.0521742	0.0442757
A5	107	122	589-18-4	(4-methylphenyl)methanol	0.566377	0.387154	1.95845	0.881724	0.347402	0.887168	0.57916	0.42401	1.07613	1.26762	0.76765	2.26537	1.27615	0.1497	1.08248	0.352407	1.23829	0.88477	1.08017	1.29356	0.818769	0.178592	0.256731	0.527986
A6	55	67	40642-40-8	(Z)-dodec-8-en-1-ol	0.960409	1.06256	1.10632	1.09016	1.05348	0.87479	0.999735	0.694671	0.945482	1.16962	0.906763	1.33455	0.710579	0.85144	1.01641	0.856333	1.10541	0.898111	1.20535	0.912261	1.28712	1.09222	1.29197	1.01262
A7	55	83	35192-73-5	non-1-en-4-ol	2.15592	1.67435	6.14775	2.79997	1.42044	2.7442	1.95724	1.5379	3.28474	3.96272	2.53369	7.05586	3.56343	0.683067	3.43307	1.45472	4.08886	3.13905	3.46461	3.98273	2.63502	0.800079	0.965047	1.63276
A8	79	108	100-51-6	phenylmethanol	0.0595777	0.0493809	0.258609	0.150193	0.0495285	0.191985	0.102726	0.0859078	0.214098	0.206222	0.137318	0.333128	0.230797	0.0199026	0.201651	0.0724397	0.261376	0.173117	0.237512	0.302297	0.110742	0.0236179	0.0311616	0.0908903
A9	71	95	5441-52-1	3,5-dimethylcyclohexan-1-ol	0.0599613	0.0735663	0.0708377	0.0865021	0.0681187	0.0986377	0.0860026	0.0855535	0.091817	0.101447	0.0864395	0.0948662	0.0945438	0.0778203	0.0971324	0.0933073	0.093146	0.0812577	0.107835	0.105747	0.0823966	0.121876	0.1349	0.110783
A10	71	82	20053-88-7	(5E)-3,7-dimethylocta-1,5,7-trien-3-ol	3.54415	2.56795	14.3718	6.08416	2.26464	6.23839	3.61275	2.78744	8.20543	9.82114	5.35578	15.5025	7.03807	0.505556	7.2727	2.13	7.67809	7.00187	6.79864	8.14524	5.11895	0.570574	0.854136	2.66229
A11	95	41	1569-60-4	6-methylhept-5-en-2-ol	0.208488	0.209031	0.260021	0.255875	0.198539	0.319499	0.244513	0.245798	0.277952	0.31163	0.257058	0.340022	0.275399	0.196045	0.278342	0.259054	0.306614	0.246857	0.29534	0.323483	0.244783	0.220272	0.253109	0.294893
A12	67	93	56805-23-3	(3E,6Z)-nona-3,6-dien-1-ol	0.110196	0.0806558	0.0807711	0.0867376	0.0587024	0.0591334	0.0623933	0.038251	0.0591072	0.0739712	0.0706421	0.0873796	0.0618825	0.0522094	0.0683531	0.0363554	0.0476425	0.0517887	0.0611663	0.0505947	0.0547531	0.0682271	0.0685129	0.0521726
A13	69	41	26532-23-0	(2Z)-2-(3,3-dimethylcyclohexylidene)ethanol	0.0881114	0.0700907	0.0768895	0.0848466	0.060566	0.0594778	0.0523138	0.0617356	0.0549659	0.0698582	0.0583286	0.098361	0.0744935	0.0563051	0.0689676	0.0723122	0.0756563	0.0619159	0.0685568	0.0554172	0.0714052	0.0706945	0.0641851	0.0670547
A14	117	91	2344-70-9	4-phenylbutan-2-ol	0.0342846	0.0456352	0.031708	0.0367695	0.026713	0.0271456	0.0303401	0.0295314	0.0255944	0.026781	0.0212391	0.03089	0.0230999	0.0221122	0.0258671	0.0223996	0.0279519	0.0218403	0.0356616	0.0222084	0.0486661	0.0269075	0.0311295	0.0224761
A15	57	41	69064-37-5	(E)-dodec-2-en-1-ol	0.148572	0.112377	0.104921	0.148112	0.115036	0.0979386	0.112202	0.07398	0.110718	0.372361	0.0958705	0.183199	0.0713426	0.0792602	0.140821	0.0830632	0.0978898	0.0991101	0.318409	0.0899121	0.136167	0.131571	0.135864	0.111653
A16	69	55	37493-70-2	undecan-5-ol	0.0202844	0.0206475	0	0.0642315	0.0542407	0.0582892	0.0704795	0.089171	0.0262622	0.023841	0.0412344	0.108621	0.0186208	0.0621587	0.0900473	0.0240069	0.0877296	0.101937	0.0219603	0.0708972	0.0204633	0.0300925	0.0315603	0.0408106
A17	95	77	623-05-2	4-(hydroxymethyl)phenol	0.0343806	0.0615215	0.205045	0.459161	0.197187	0.328283	0.0237137	0.181359	0.202533	0.336623	0.074094	0.195125	0.0123649	0.23373	0.110905	0.0170663	0.0373051	0.478389	0.0826994	0.981434	0	0.196684	0.542875	0.213281
A18	107	122	54411-10-8	2-(4-ethylphenoxy)ethanol	0.0268817	0.0467526	0.147996	0.329531	0.14433	0.230452	0.020454	0.132321	0.144572	0.24257	0.0532935	0.14352	0.0153467	0.172845	0.0906137	0.0125107	0.0301716	0.340429	0.0650086	0.681178	0	0.145095	0.392609	0.161084
A19	57	41	18409-18-2	(E)-dec-2-en-1-ol	0.176436	0.183075	0.177207	0.186481	0.148106	0.171818	0.173007	0.173673	0.136431	0.14666	0.15147	0.180961	0.161604	0.118035	0.165498	0.165308	0.19439	0.150504	0.152008	0.132408	0.183488	0.184814	0	0.169202
A20	79	107	98-85-1	1-phenylethanol	0.0111301	0.0105688	0.0488014	0.0265148	0.0132468	0.0294896	0.0196417	0.0187013	0.0388744	0.0485881	0.0196998	0.0693858	0.0489069	0	0.0444021	0.0163426	0.0541445	0.0314096	0.0435282	0.0613863	0.0231074	0.00967173	0.0116284	0.0210546
A21	57	68	696-71-9	cyclooctanol	0.0671746	0.0649214	0.0609247	0.0635175	0.0509875	0.0563042	0.0584886	0.0480759	0.0535428	0.0575534	0.0529243	0.0651255	0.0511196	0.0491753	0.0579062	0.0489783	0.0552656	0.0514063	0.0513429	0.0447175	0.0616955	0.0558364	0.0577952	0.0513202
A22	79	77	33467-79-7	(2E,4E)-hepta-2,4-dien-1-ol	0.0099237	0.00908516	0.0627414	0.0193482	0.00729994	0.0196762	0.011112	0.0130383	0.0263699	0.052748	0.0224086	0.0451671	0.040399	0	0.0292699	0.00889075	0.0343564	0.0184545	0.0311272	0.0507304	0.0107027	0	0.0273569	0.0103306
A23	67	68	766-00-7	2-cyclopentylethanol	0.196359	0.24399	1.35108	0.521822	0.323122	0.191806	0.509869	0	0.218739	1.51468	0.595086	0.365455	0.518251	0.778412	0.512618	0.347998	0.229056	0.230235	0.542076	0.883567	0	0	1.31754	0.371352
A24	57	41	75039-84-8	(E)-undec-2-en-1-ol	0.0319891	0.0327967	0.0352583	0.0315923	0.0334021	0.0305702	0.0297831	0.0259823	0	0.0280851	0	0.0290023	0.0227347	0.0311719	0.0321886	0	0.0257465	0.0262107	0.0241611	0.0191322	0.030477	0.0290407	0	0
A25	92	91	104-54-1	(E)-3-phenylprop-2-en-1-ol	0	0	0	0.0185505	0.00960014	0.0170497	0.00974335	0.038522	0.00530741	0.00720683	0.0111585	0.0296962	0	0.020186	0.0274534	0.00462726	0.0236881	0.0420647	0	0.0219564	0	0.00741236	0.00880312	0.00819261
A26	121	93	536-50-5	1-(4-methylphenyl)ethanol	0	0	0.00264099	0	0	0	0	0	0.00251913	0.00284311	0	0.00670464	0.00428176	0	0.00324909	0	0.00407513	0.00257468	0.0038589	0.00529977	0	0	0	0
				Subtotal	8.84374	7.26241	26.8435	13.698	6.86366	12.9658	8.98673	6.98489	15.4277	20.1075	11.5921	28.9099	14.5824	4.35904	15.1133	6.29579	16.0647	14.3655	14.9537	18.4651	11.2055	4.20062	6.7228	7.8707
Ketones
K1	82	110	1193-18-6	3-methylcyclohex-2-en-1-one	8.28948	8.32638	7.83975	8.74352	7.22031	7.44331	7.45857	6.39666	7.49039	8.24822	7.5803	9.61152	6.91186	6.73941	7.87775	7.30072	7.58162	7.80535	7.8159	7.34182	8.47754	8.07992	8.08839	7.26343
K2	84	41	34687-46-2	2-hex-2-enylcyclopentan-1-one	0.0409293	0.0353455	0.0344654	0.0756471	0.0569324	0.0728139	0.0558997	0.10527	0.0428904	0.0414729	0.0559373	0.0993703	0.0346486	0.068768	0.0873104	0.0405962	0.0794063	0.109815	0.032706	0.0672766	0.0360194	0.056108	0.0563914	0.0546102
K3	121	161	17283-81-7	4-(2,6,6-trimethylcyclohexen-1-yl)butan-2-one	0.0689513	0.266809	0.97204	2.05481	0.926518	1.50575	0.0893295	0.886768	0.945102	1.51073	0.32841	0.848613	0.0429637	1.06692	0.539367	0.0583561	0.147087	2.05023	0.337664	4.47095	0.0131574	0.867422	2.47678	0.964045
K4	99	71	13757-90-9	dodecane-6,7-dione	0.0248836	0.0291353	0.0233688	0.0262641	0.0293197	0.0228671	0.0331221	0.0187283	0.0237358	0.0278808	0.0240185	0.0279805	0.0192231	0.0242398	0.0213751	0.022483	0.0197448	0.020204	0.019335	0.0165248	0.0285977	0.022364	0.0193395	0.0213628
K5	95	43	38284-27-4	(3E,5E)-octa-3,5-dien-2-one	2.13508	1.89284	2.73007	2.4088	1.54101	2.02364	1.93615	1.50892	1.96089	2.3161	1.9946	3.04903	2.03763	1.29826	2.19759	1.57245	2.12435	2.03193	2.15063	1.96287	2.46068	1.5374	1.69231	1.77114
K6	58	71	5009-32-5	non-8-en-2-one	0.34925	0.317708	0.578439	0.399984	0.252191	0.352803	0.297923	0.236084	0.37597	0.415552	0.346242	0.631575	0.334472	0.165264	0.385882	0.238015	0.403144	0.362187	0.38524	0.389195	0.38671	0.196714	0.219524	0.260834
K7	58	71	1604-34-8	6,10-dimethylundecan-2-one	0.0143758	0.0130652	0.0131186	0.0164764	0.0125675	0.016628	0.0101081	0.011391	0.011724	0.0121082	0.0131307	0.0139193	0.00991292	0.0124746	0.0187093	0.0125624	0.0134578	0.0148517	0.0127577	0.0160313	0.0146796	0.0135777	0.0170586	0.0100275
K8	151	166	498-02-2	1-(4-hydroxy-3-methoxyphenyl)ethanone	0.728006	0.8499	0.730769	0.907003	0.731841	0.693946	0.7438	0.468137	0.571867	0.631715	0.50146	0.741241	0.473912	0.53322	0.656402	0.53133	0.556794	0.520836	0.69363	0.554709	0.67711	0.750227	0.744557	0.627953
K9	96	97	25564-22-1	2-pentylcyclopent-2-en-1-one	0.0414018	0.0344156	0.0799691	0.564094	0.302466	0.478208	0.227647	1.1242	0.140459	0.0768362	0.357644	0.866958	0.0196889	0.504196	0.68698	0.0767106	0.67311	1.22982	0.0305696	0.593551	0.0123463	0.234412	0.271962	0.209702
K10	119	121	20483-36-7	4-(2,6,6-trimethylcyclohexa-1,3-dien-1-yl)butan-2-one	0.734755	1.01234	0.682546	6.96323	4.16559	3.29778	1.24737	5.37765	0.989822	0.642359	4.29235	8.25764	0.228882	4.00761	10.1492	0.871591	3.83746	7.04504	0.372207	6.37434	0.192274	3.46055	3.62312	2.60068
K11	55	112	765-87-7	cyclohexane-1,2-dione	0.312924	0.183952	0.185237	0.14668	0.145961	0.187733	0.118848	0.135027	0.15289	0.166791	0.268137	0.179615	0.115996	0.12422	0.170144	0.151188	0.180106	0.191806	0.130697	0.122534	0.150756	0.170878	0.136897	0.122692
K12	80	79	4613-37-0	4,7,7-trimethylbicyclo[3.2.0]hept-3-en-6-one	1.49682	0.972376	6.07707	2.53886	0.901321	2.89489	1.6448	1.33477	3.36258	3.63467	2.62147	6.95701	3.39632	0.229118	2.78995	1.03717	3.64208	2.37673	2.95926	3.88497	2.58812	0.260794	0.455469	1.21092
K13	69	123	24720-09-0	(E)-1-(2,6,6-trimethylcyclohex-2-en-1-yl)but-2-en-1-one	0.033444	0.0312237	0.0311526	0.0392284	0.0319478	0.0359817	0.0277563	0.0239592	0.0295649	0.0263934	0.0306931	0.033799	0.0241365	0.029848	0.0319159	0.0238427	0.0289292	0.033931	0.0256791	0.0312514	0.0282213	0.0294791	0.0278488	0.0262286
K14	96	125	26396-67-8	2-azabicyclo[3.2.1]octan-3-one	0.278024	0.60771	0.600326	0.694487	0.434263	0.80343	0.729284	0.686806	0.783326	0.804186	0.350742	0.818065	0.730641	0.208351	0.799779	0.256363	0.776272	0.711202	0.770911	0.825406	0.66971	0.283676	0.313214	0.442981
K15	71	99	10136-65-9	2-hydroxy-2,6,6-trimethylbicyclo[3.1.1]heptan-3-one	0.266538	0.325805	0.237597	0.297634	0.205072	0.231784	0.244188	0.194107	0.218257	0.246415	0.203523	0.290666	0.259933	0.190792	0.233738	0.199921	0.240427	0.21889	0.213029	0.180196	0.311548	0.231901	0.23412	0.256355
K16	99	71	3214-41-3	octane-2,5-dione	0.137619	0.210005	0.231567	0.136516	0.141013	0.230242	0.11745	0.147931	0.150137	0.125098	0.291532	0.135636	0.113138	0.06875	0.237572	0.115152	0.214862	0.253545	0.0881355	0.159319	0.0518269	0.108444	0.0725343	0.10463
K17	91	105	29898-25-7	1-phenylhexan-3-one	0.0172641	0.0438906	0.156344	0.346365	0.159259	0.253592	0.0207842	0.14076	0.155005	0.254555	0.0538476	0.151142	0.0149308	0.179542	0.091811	0.0143748	0.0298717	0.359721	0.0640985	0.731339	0	0.141597	0.411287	0.161024
K18	96	81	471-01-2	3,5,5-trimethylcyclohex-3-en-1-one	0.159784	0.181348	0.195088	0.221849	0.177924	0.267197	0.225813	0.207738	0.233536	0.249496	0.215754	0.27585	0.228639	0.15497	0.243705	0.214281	0.251298	0.215862	0.246827	0.259416	0.196949	0.160787	0.197996	0.240189
K19	83	55	82456-34-6	(E)-non-3-en-5-one	0.0455725	0.0498939	0.0623159	0.0650951	0.0468557	0.0816037	0.0606367	0.0546603	0.0858248	0.100842	0.070744	0.0828358	0.0899564	0.0449398	0.0935211	0.0547371	0.0928823	0.0811771	0.0954597	0.0980878	0.0543397	0.0515252	0.0587179	0.0632642
K20	121	136	7250-94-4	(2-acetylphenyl) acetate	0.498094	0.269665	0.169436	1.87299	1.15323	0.904149	0.325727	1.47008	0.241367	0.16501	1.17899	2.27346	0.233376	1.0934	2.8106	0	1.04561	1.96103	0.0773654	1.77686	0.0836585	0.948026	0.99384	0.720291
K21	69	194	3879-26-3	(5Z)-6,10-dimethylundeca-5,9-dien-2-one	0.0160382	0.0236173	0.0567625	0.108297	0.0568069	0.0762447	0.0113445	0.0476945	0.0558348	0.0848824	0.0156575	0.0509287	0.0127288	0.0595237	0.0236875	0.00689426	0.0134336	0.120147	0.0218493	0.246947	0	0.0478803	0.136198	0.0509457
K22	134	91	103-79-7	1-phenylpropan-2-one	0.0111306	0.00844636	0.030976	0.0296735	0.00831452	0.0353308	0.0190905	0.012896	0.0431604	0.0558946	0.024035	0.089913	0.0567185	0	0.042354	0.0111253	0.0573696	0.0384518	0.0457093	0.0726947	0.0172306	0	0	0.0159709
K23	133	105	89-74-7	1-(2,4-dimethylphenyl)ethanone	0.00743105	0	0.0182651	0.00689859	0.0227462	0.0299049	0.00469107	0	0.112562	0.00785681	0.0500836	0.00645484	0.00533261	0.0276882	0.0427177	0.0322844	0.00544926	0.00729681	0.00901456	0.0175998	0	0.0131748	0.192634	0.0307037
K24	105	77	579-07-7	1-phenylpropane-1,2-dione	0.0894881	0	0.321605	0.196157	0.0531093	0.171748	0.120879	0.0857558	0.231844	0.269177	0.157144	0.471629	0.276985	0	0.271899	0	0.276357	0.226692	0.214971	0.275271	0.161836	0	0.00708594	0.0953384
K25	99	55	10226-29-6	6-bromohexan-2-one	0.016618	0.0172532	0.0164173	0.017593	0.0158324	0.0168702	0.0171728	0.0140347	0.015338	0.0169603	0.0154036	0.0177626	0.0150246	0.0174619	0.0156709	0.0148089	0.0150809	0	0.0142637	0	0.017264	0.0154224	0.0223089	0.0162725
K26	105	77	98-86-2	1-phenylethanone	0.00982396	0.0097762	0.0341103	0.0158426	0.00690862	0.0228295	0.012215	0.0126858	0.0236943	0.0282561	0.0158153	0.0444283	0.029441	0	0.0247294	0.00926849	0.0320242	0.0200492	0.0264198	0.0395334	0.0119471	0	0	0.0124563
K27	95	43	30086-02-3	(3E,5E)-octa-3,5-dien-2-one	0.0971696	0	0.0979149	0.12379	0	0.119467	0.117252	0.0976344	0.114182	0.12922	0.103739	0.141267	0.121298	0	0.127017	0.102703	0.126758	0.103815	0.128096	0.1313	0.107538	0	0	0.127441
K28	107	150	81800-50-2	4,7,7-trimethylbicyclo[4.1.0]hept-3-en-2-one	0	0	0	0.0664055	0.0328608	0.0604495	0.0272177	0.13237	0.0173968	0.0166603	0.0335113	0.0884269	0	0.0605519	0.0947696	0.0108256	0.0688817	0.139672	0.00679176	0.0658616	0	0.0251861	0.0249459	0.0243022
K29	83	55	141-79-7	4-methylpent-3-en-2-one	0.0520163	0.0374338	0.0394887	0.0178298	0.032294	0.0444001	0	0.127331	0.0426398	0.0478062	0.0985575	0.0452148	0	0	0.0530578	0.0799415	0.0628528	0.0535854	0	0.0608934	0.0518139	0	0	0
K30	82	56	2408-37-9	2,2,6-trimethylcyclohexan-1-one	0	0	0.0465867	0	0	0.0490535	0.0586816	0	0.0494385	0.0478191	0	0.0554842	0.0527563	0	0.0549728	0.0444626	0.101125	0.0482543	0.0762447	0.0569209	0.097507	0.0473152	0.0602258	0.06495
K31	108	93	13837-12-2	3,4,5,6,7,8-hexahydro-1H-naphthalen-2-one	0	0	0	0.0243599	0.0126343	0.0220084	0.0165142	0.0484618	0.00596985	0	0.0122212	0.0315347	0	0.0218458	0.0344866	0.0101247	0.0249474	0.0506031	0	0.0241511	0	0.0128179	0.0105326	0.0129158
K32	120	135	551-93-9	1-(2-aminophenyl)ethanone	0	0	0	0.0122426	0.00590243	0.0106353	0.00557365	0.0250651	0	0	0.00686428	0.0182614	0	0.0115248	0.0157089	0	0.0155498	0.0284771	0	0.0147118	0	0.00475583	0.00507343	0.00433227
K33	119	91	122-00-9	1-(4-methylphenyl)ethanone	0.0382144	0	0.101406	0.0462752	0.029238	0.0519069	0.0293486	0	0.0593724	0.0703343	0.0413849	0.136762	0.0823546	0	0.0637587	0	0.0849809	0.0562053	0.0790037	0.103205	0.045708	0	0.00584775	0
K34	164	121	490-91-5	2-methyl-5-propan-2-ylcyclohexa-2,5-diene-1,4-dione	0	0	0	0.00447425	0.00420727	0	0	0.145943	0	0	0.00298647	0.00510336	0	0	0.00544881	0	0	0.00352059	0	0.00382991	0	0	0	0
				Subtotal	16.0111	15.7503	22.3942	29.1894	18.9164	22.5092	16.0552	21.2795	18.7368	20.4713	21.3569	36.5491	15.9729	16.9429	30.9936	13.1143	22.8233	28.4909	17.1445	30.9696	16.9451	17.7724	20.5762	17.588
Terpenoids
T1	41	69	106-26-3	(2Z)-3,7-dimethylocta-2,6-dienal	0.328358	0.340441	0.297869	0.337337	0.273868	0.285694	0.302994	0.246536	0.262393	0.316515	0.261839	0.368308	0.268754	0.256571	0.294767	0.28532	0.319839	0.311187	0.342896	0.30229	0.394593	0.354449	0.290683	0.29318
T2	107	91	503-93-5	2,6,6-trimethylcyclohepta-2,4-dien-1-one	3.87144	3.971	3.66702	4.03813	3.40397	3.36563	3.49918	3.01137	2.99445	3.86734	3.15656	4.57434	3.08576	3.00518	3.44119	3.17101	3.44552	3.13811	3.60083	3.19912	3.80859	3.76774	3.62352	3.32343
T3	82	54	6485-40-1	(5R)-2-methyl-5-prop-1-en-2-ylcyclohex-2-en-1-one	1.90479	1.7973	1.7773	1.82341	1.55442	1.73438	1.68572	1.43147	1.6644	1.95733	1.52751	2.16546	1.52245	1.46301	1.77548	1.58579	1.70935	1.51589	1.74231	1.56015	2.08162	1.85036	1.7659	1.73953
T4	93	79	499-97-8	1-methylidene-4-prop-1-en-2-ylcyclohexane	0.0598291	0.0408112	0.316854	0.136267	0.0448179	0.204616	0.0998433	0.0830186	0.24712	0.297398	0.152076	0.420355	0.311142	0.0145067	0.236344	0.0699647	0.324349	0.179682	0.241126	0.406351	0.103454	0.0162312	0.0230294	0.0911974
T5	121	93	99-86-5	1-methyl-4-propan-2-ylcyclohexa-1,3-diene	0.101017	0.0660752	0.521072	0.23618	0.0746855	0.280199	0.15949	0.123073	0.354937	0.436867	0.219978	0.685477	0.460988	0.0074152	0.369664	0.0994038	0.452489	0.249197	0.348515	0.55296	0.138043	0.00853856	0.0282921	0.140524
T6	93	91	99-85-4	1-methyl-4-propan-2-ylcyclohexa-1,4-diene	0.0457347	0.0384768	0.263968	0.134171	0.0466037	0.169517	0.087051	0.0826388	0.211525	0.266886	0.106014	0.416967	0.27767	0.012212	0.226376	0.0649985	0.25527	0.139566	0.230287	0.326633	0.103107	0.0122302	0.0240638	0.0903785
T7	83	55	546-49-6	3,3,6-trimethylhepta-1,5-dien-4-one	0.843887	0.720237	0.722286	0.678611	0.59434	0.660827	0.569399	0.522523	0.625184	0.675757	0.789657	0.764604	0.542428	0.496998	0.614717	0.545506	0.643952	0.697991	0.601644	0.593213	0.629034	0.628481	0.607466	0.554368
T8	110	81	546-80-5	(1S,4R,5R)-4-methyl-1-propan-2-ylbicyclo[3.1.0]hexan-3-one	0.401555	0.366487	0.61491	0.483233	0.279785	0.424526	0.395889	0.317204	0.405375	0.457481	0.37133	0.734758	0.414328	0.198452	0.439494	0.285526	0.4723	0.380231	0.445483	0.472261	0.457475	0.23944	0.260696	0.302166
T9	95	67	3588-18-9	(5Z)-2,6-dimethylocta-5,7-dien-4-one	7.29363	7.83053	7.13736	7.98835	6.38436	6.57807	7.07137	4.98457	6.33889	6.91475	6.13648	8.25392	5.88556	5.50507	6.74565	5.53411	6.51946	5.68288	6.77957	6.04883	7.91594	7.31876	7.5917	6.62397
T10	93	91	13466-78-9	3,7,7-trimethylbicyclo[4.1.0]hept-3-ene	0.0605463	0.0470026	0.310361	0.13873	0.0496671	0.184806	0.111586	0.093914	0.24435	0.311258	0.134816	0.443976	0.324648	0.0140245	0.260415	0.0770857	0.323066	0.188897	0.261093	0.399154	0.108694	0.0139411	0.0275493	0.109849
T11	93	91	13877-91-3	(3E)-3,7-dimethylocta-1,3,6-triene	0.166715	0.123339	1.00308	0.415213	0.142488	0.511373	0.290217	0.249334	0.580341	0.801011	0.364242	1.3221	0.750363	0.0313653	0.587542	0.186732	0.833179	0.47707	0.633593	1.13265	0.313881	0.0320141	0.0566096	0.239217
T12	69	41	2609-23-6	(6E)-2,6-dimethylocta-2,6-diene	0.537295	0.532111	1.99037	0.996543	0.511546	1.31204	0.807621	0.808273	1.53471	1.85638	1.04335	2.87089	1.80483	0.328711	1.56399	0.750262	2.0279	1.33333	1.60028	2.45637	0.903195	0.373581	0.517316	0.979827
T13	68	79	1686-30-2	2-methyl-6-methylideneocta-1,7-diene	0.0723594	0.0673435	0.207312	0.105512	0.0766479	0.126213	0.0795131	0.0660456	0.138846	0.179853	0.102638	0.251388	0.166054	0.0390788	0.141423	0.0706579	0.219046	0.123229	0.15991	0.221561	0.128408	0.055878	0.0699816	0.10108
T14	95	69	10373-78-1	1,7,7-trimethylbicyclo[2.2.1]heptane-2,3-dione	0.021484	0.0116174	0.023365	0.14144	0.0768476	0.133929	0.0630646	0.336002	0.0401614	0.0226985	0.0811786	0.242883	0.00588108	0.152338	0.229238	0.0313477	0.217138	0.328661	0.0112727	0.162037	0.0071169	0.0582524	0.0713394	0.0523394
T15	139	69	3033-23-6	(2S,4R)-4-methyl-2-(2-methylprop-1-enyl)oxane	0.75432	0.680777	1.18102	0.937776	0.564724	0.780215	0.67195	0.501539	0.785474	0.892081	0.632169	1.28402	0.775644	0.409084	0.805497	0.554762	0.808681	0.642337	0.776775	0.774673	0.90751	0.489912	0.538158	0.60068
T16	93	77	555-10-2	3-methylidene-6-propan-2-ylcyclohexene	0.346488	0.258897	1.92341	0.973218	0.295939	1.33312	0.678887	0.569388	1.5026	1.77498	0.866674	2.74404	1.79983	0.0460339	1.45529	0.447591	1.83194	1.1286	1.44066	2.2375	0.735727	0.0569784	0.106417	0.603487
T17	69	41	13066-51-8	7-methyl-3-methylideneoct-6-en-1-ol	2.73956	2.6902	1.55587	1.85599	2.15436	1.91522	1.92769	1.85611	2.10926	2.64901	2.18038	2.93525	2.64529	1.56177	2.55435	1.47732	2.30458	2.58977	2.87642	1.64642	2.67099	2.35114	2.37146	2.19108
T18	68	67	7694-45-3	4-prop-1-en-2-ylcyclohexene-1-carboxylic acid	0.240441	0.263873	0.300739	0.270372	0.292154	0.237975	0.220977	0.164931	0.231069	0.35423	0.21064	0.279987	0.171066	0.194914	0.212193	0.190359	0.204141	0.1879	0.304669	0.20418	0.287801	0.228775	0.297106	0.228637
T19	69	81	539-52-6	3-(4-methylpent-3-enyl)furan	2.40685	1.92575	6.69657	3.14943	1.64227	3.14766	2.3646	1.82668	3.50157	4.49753	2.85197	7.85894	4.01882	0.916911	4.08763	1.79279	4.64789	3.56739	4.08962	4.55	3.14783	1.13297	1.29716	2.09689
T20	81	69	1195-79-5	1,3,3-trimethylbicyclo[2.2.1]heptan-2-one	0.867921	0.764988	3.0531	1.33072	0.667587	1.24629	0.855459	0.708208	1.47346	1.74303	1.14403	3.41345	1.64743	0.346618	1.48696	0.648734	1.76922	1.3552	1.59612	1.84287	1.27286	0.412416	0.483856	0.687968
T21	67	109	1686-14-2	2,7,7-trimethyl-3-oxatricyclo[4.1.1.02,4]octane	1.04069	0.92484	3.5143	1.6354	0.784614	1.56698	1.02117	0.911163	1.90947	2.18305	1.43504	4.19779	1.96455	0.370608	1.97655	0.77274	2.05854	1.82111	1.93787	2.16959	1.63242	0.44341	0.515072	0.824975
T22	68	93	5989-27-5	(4R)-1-methyl-4-prop-1-en-2-ylcyclohexene	0.384809	0.285046	1.67417	0.859297	0.299177	1.17966	0.641377	0.55932	1.45649	1.67278	0.915593	2.68864	1.89692	0.127226	1.48061	0.497524	1.99573	1.22241	1.61322	2.33674	0.736266	0.153887	0.245613	0.695204
T23	93	121	586-62-9	1-methyl-4-propan-2-ylidenecyclohexene	0.29267	0.166155	1.42139	0.651121	0.179581	0.674737	0.393703	0.267809	0.860531	1.10703	0.505738	1.96707	1.17649	0.0390765	0.969451	0.212498	1.20276	0.707651	1.0118	1.42247	0.458108	0.0457649	0.0940947	0.365113
T24	119	132	644-30-4	1-methyl-4-(6-methylhept-5-en-2-yl)benzene	4.16663	4.61038	4.03162	4.61777	3.99461	3.26645	3.84355	2.58156	3.039	3.0243	2.7515	4.93729	2.44091	2.83015	3.81584	2.88565	3.40283	3.00531	3.9934	2.98312	4.52914	3.77354	4.47709	3.46335
T25	41	69	141-27-5	(2E)-3,7-dimethylocta-2,6-dienal	0.0430153	0.0299374	0.0349511	0.0323464	0.030568	0.034525	0.0342617	0.0307922	0.0330174	0.0348488	0.0310778	0.0439377	0.0351715	0.0289631	0.0370628	0.032107	0.0387579	0.0337395	0.0340322	0.0301745	0.0408285	0.0373894	0.0351652	0.0362355
T26	41	93	123-35-3	7-methyl-3-methylideneocta-1,6-diene	0.152514	0.143465	0.540316	0.270377	0.141154	0.355781	0.214139	0.213505	0.435469	0.511661	0.296208	0.784886	0.505124	0.0883681	0.47026	0.214418	0.607631	0.392638	0.47151	0.729819	0.281143	0.102588	0.127878	0.244712
T27	79	107	564-94-3	6,6-dimethylbicyclo[3.1.1]hept-2-ene-2-carbaldehyde	0.293777	0.170862	0.978334	0.465541	0.188681	0.645446	0.397149	0.28025	0.847308	0.989675	0.50472	1.62922	0.958231	0.00672432	0.726201	0.242306	0.860318	0.627886	0.840074	1.11689	0.524607	0.00879298	0.0698291	0.310783
T28	93	107	619-01-2	2-methyl-5-prop-1-en-2-ylcyclohexan-1-ol	1.53782	0.949637	5.67646	2.99186	0.960865	2.92933	2.04717	1.37132	3.99509	5.31315	2.67175	7.87418	4.97265	0.0535479	4.73145	1.13774	4.00739	3.87034	4.37162	4.8481	2.59406	0.068506	0.269966	1.54147
T29	68	69	35628-05-8	(4S)-2-methyl-6-methylideneoct-7-en-4-ol	0.578736	0.519862	2.29511	0.969401	0.453585	0.917518	0.585379	0.50932	1.15048	1.37041	0.840266	2.71324	1.33985	0.201296	1.12377	0.467132	1.42227	1.0429	1.19604	1.47778	0.966694	0.245155	0.290205	0.502901
T30	105	91	823810-22-6	(4R,4aS,6S)-4,4a-Dimethyl-6-(prop-1-en-2-yl)-1,2,3,4,4a,5,6,7-octahydronaphthalene	3.97492	4.41613	3.85625	4.43114	3.82672	3.1625	3.71125	2.55016	3.15565	2.89895	2.65937	4.95526	2.38813	2.79514	3.78786	2.84827	3.42886	2.97825	3.947	2.95478	4.47042	3.8166	4.42184	3.38629
T31	131	119	82462-31-5	4a,8-dimethyl-2-prop-1-en-2-yl-2,3,4,5-tetrahydro-1H-naphthalene	0.927975	1.10049	0.946318	1.32776	0.98878	0.978472	1.04532	0.77291	0.794317	0.875351	0.861724	1.41228	0.607103	0.794936	1.18652	0.743024	1.00923	0.90687	1.08326	0.907294	1.2026	1.07644	1.31393	1.05277
T32	93	41	3338-55-4	(3Z)-3,7-dimethylocta-1,3,6-triene	0.311252	0.212422	1.82349	0.76683	0.237867	0.899221	0.564325	0.409413	1.10182	1.56023	0.626871	2.7439	1.65624	0.0513426	1.27595	0.298863	1.68573	0.940358	1.28553	2.19802	0.585065	0.0578214	0.0793041	0.411432
T33	93	41	127-91-3	6,6-dimethyl-2-methylidenebicyclo[3.1.1]heptane	0.772036	0.573203	4.22557	1.91108	0.650331	2.5557	1.34689	1.20248	2.96075	3.49947	1.89584	6.00883	3.72567	0.143267	2.91794	0.968168	4.19035	2.47686	3.23508	5.11254	1.80367	0.15092	0.336802	1.31701
T34	41	105	17066-67-0	(3R,4aS,8aR)-8a-methyl-5-methylidene-3-prop-1-en-2-yl-1,2,3,4,4a,6,7,8-octahydronaphthalene	0.881638	0.933793	0.76778	0.917891	0.827536	0.662329	0.820731	0.524978	0.81011	0.835636	0.720975	1.02836	0.571231	0.660554	0.81345	0.691903	0.820448	0.801608	0.803621	0.738654	0.910157	0.867088	0.98475	0.751576
T35	161	105	54324-03-7	(1S,4R,4aR)-4-methyl-7-methylidene-1-propan-2-yl-2,3,4,4a,5,6-hexahydro-1H-naphthalene	1.14308	1.31375	1.12328	1.36212	1.07254	1.051	1.136	0.743511	0.861588	0.919176	0.737849	1.1676	0.796129	0.788917	1.03721	0.936779	0.984105	0.84317	1.20277	0.954333	1.25158	1.19211	1.40564	1.04119
T36	71	67	1946-00-5	1-methyl-4-prop-1-en-2-ylcyclohexane-1,2-diol	0.18026	0.157894	0.173872	0.213716	0.182733	0.179262	0.190891	0.164715	0.13881	0.144431	0.147352	0.193067	0.153856	0.143123	0.152199	0.144578	0.218543	0.199743	0.1388	0.164651	0.22352	0.155928	0.182385	0.176969
T37	55	69	547-60-4	(1S,2R,5R)-2,6,6-trimethylbicyclo[3.1.1]heptan-3-one	0.0904185	0.0840993	0.0778367	0.0791083	0.0670481	0.0691411	0.0699735	0.0368572	0.068069	0.0711751	0.0638395	0.0752704	0.0550518	0.0660496	0.0684383	0.055751	0.0486396	0.048637	0.0559898	0.0595917	0.0572703	0.0783016	0.0767424	0.0512318
T38	91	134	21195-59-5	2-methyl-5-prop-1-en-2-ylcyclohexa-1,3-diene	0.465139	0.295567	1.85687	0.799928	0.301471	0.837279	0.61299	0.447868	0.953187	1.23666	0.792828	2.49827	1.36492	0.0693977	1.11028	0.436111	1.77342	0.82201	1.48777	1.39534	1.02688	0.0778172	0.169524	0.560116
T39	68	67	1786-08-9	4-methyl-2-(2-methylprop-1-enyl)-3,6-dihydro-2H-pyran	0.636339	0.603267	0.521665	0.596862	0.440068	0.398987	0.479786	0.262453	0.412626	0.466737	0.423928	0.547354	0.417833	0.367893	0.481888	0.253267	0.442914	0.376174	0.414975	0.343017	0.41288	0.430408	0.418771	0.425278
T40	108	81	30460-92-5	6,6-dimethyl-2-methylidenebicyclo[3.1.1]heptan-3-one	0.0260726	0.0286764	0.0281528	0.0327007	0.0317246	0.0359682	0.0317391	0.0233611	0.0298291	0.0304089	0.0294843	0.0403604	0.0336028	0.0315673	0.0353084	0.031384	0.0420591	0.0325226	0.0457859	0.0379421	0.0471133	0.0437333	0.0491905	0.0397161
T41	71	81	491-02-1	(1R,2R,5R)-5-methyl-2-propan-2-ylcyclohexan-1-ol	0.462113	0.419945	0.88574	0.581514	0.359821	0.556335	0.444485	0.362751	0.627584	0.754835	0.63499	1.15674	0.7655	0.310976	0.684531	0.413604	0.758264	0.607747	0.83959	0.830323	0.628542	0.366067	0.381977	0.476209
T42	105	119	36577-33-0	(1R,3aS,8aS)-1,4-dimethyl-7-propan-2-yl-1,2,3,3a,6,8a-hexahydroazulene	0.0263873	0.0524678	0.183373	0.416666	0.17997	0.289135	0.0268927	0.165087	0.178926	0.302098	0.0646148	0.181388	0.0180536	0.214813	0.113756	0.0139856	0.0332888	0.434155	0.0758476	0.89113	0.0396228	0.183001	0.496337	0.196823
T43	82	43	107598-08-3	1,3,3-trimethyl-2-oxabicyclo[2.2.2]octan-6-one	0.0915185	0.11128	0.0960864	0.0618805	0.0523927	0.0584306	0.0201658	0.015935	0.0413158	0.041683	0.0968413	0.0355111	0.0319028	0.0199038	0.0511129	0.0207902	0.0345882	0.0444564	0.0361656	0.0349473	0.0215114	0.0599409	0.0220394	0.0265728
T44	68	79	18457-55-1	[(4S)-4-prop-1-en-2-ylcyclohexen-1-yl]methanol	0.0150379	0.00856169	0.0128434	0.0225285	0.0127585	0.0213431	0.0122012	0.0404556	0.009052	0.00901762	0.0168812	0.0326705	0.00532655	0.0191224	0.0255391	0.00727152	0.0228691	0.0441716	0.00686452	0.0218276	0.00982185	0.0115554	0.0118987	0.0113696
T45	109	79	92760-25-3	1,3,3-trimethyl-2-oxabicyclo[2.2.2]oct-5-ene	0.0318435	0.0293389	0.0444619	0.0306687	0.0284393	0.0375711	0.0237867	0.0207092	0.0287722	0.036979	0.0352256	0.0455345	0.0302129	0.0136549	0.0310231	0.0218715	0.0610323	0.0291463	0.029608	0.0369391	0.0308809	0.0194082	0.0228161	0.0275773
T46	119	93	13474-59-4	(1S,5S,6R)-2,6-dimethyl-6-(4-methylpent-3-enyl)bicyclo[3.1.1]hept-2-ene	0.0298608	0.0854723	0.311206	0.641862	0.304218	0.471475	0.0403451	0.27813	0.31445	0.492811	0.10531	0.274469	0.0251598	0.351136	0.176143	0.0266142	0.0588576	0.672674	0.122817	1.40392	0	0.281706	0.799409	0.314526
T47	120	69	357414-37-0	10,10-Dimethyl-2,6-dimethylenebicyclo[7.2.0]undecane	0.0115579	0.0236871	0.0790007	0.165772	0.0773048	0.117332	0.0137933	0.068776	0.0729026	0.123678	0.0269492	0.074545	0.00843367	0.0865641	0.0457442	0.00997284	0.0188113	0.172984	0.0333199	0.353332	0	0.07251	0.202948	0.0827431
T48	69	41	20307-83-9	(3R)-3-[(2S)-6-methylhept-5-en-2-yl]-6-methylidenecyclohexene	0.0306962	0.035851	0.0588623	0.0642996	0.0834238	0.0811986	0.0376088	0.0327154	0.0392321	0.0286801	0.0597845	0.0304365	0.0243709	0.0399908	0.0771408	0.0276438	0.0288658	0.0807655	0.0241248	0.0847352	0.0278728	0.0916134	0.0542086	0.0309637
T49	119	91	99-48-9	2-methyl-5-prop-1-en-2-ylcyclohex-2-en-1-ol	0	0	0.0491348	0.0186156	0.051571	0.0777419	0.0266592	0.0110786	0.322451	0.0305806	0.130068	0.0454574	0.0230842	0.0752737	0.187246	0.0725183	0.126207	0.0211759	0.0787516	0.0634997	0.212706	0.137893	1.16469	0.174141
T50	107	91	116-26-7	2,6,6-trimethylcyclohexa-1,3-diene-1-carbaldehyde	0.17224	0.107102	0.621492	0.377952	0.112134	0.333605	0.228951	0.156201	0.458671	0.5635	0.312339	0.857336	0.584783	0.0310762	0.52652	0.136678	0.57677	0.457363	0.598839	0.566296	0.318036	0	0.0380223	0.183858
T51	108	150	494-90-6	3,6-dimethyl-4,5,6,7-tetrahydro-1-benzofuran	0.0152605	0.0207601	0.0183503	0.0247303	0.0230643	0.0273593	0.0305956	0.019241	0.0229099	0.0229018	0.0208604	0.0363347	0.0262363	0.0268506	0.0263656	0.0272225	0.01776	0.02346	0.0167971	0.0307842	0.0191056	0.0364659	0.0441119	0.0328949
T52	93	133	87-44-5	(1R,4E,9S)-4,11,11-trimethyl-8-methylidenebicyclo[7.2.0]undec-4-ene	0.0146153	0.0200299	0.0163017	0.140035	0.085741	0.0698486	0.0279444	0.113443	0.028458	0.0171513	0.114489	0.193029	0.00970209	0.0689157	0.268664	0.0182429	0.0756755	0.151888	0	0.183369	0.0158463	0.0743679	0.0850101	0.0546936
T53	84	83	74410-00-7	(1S,6R)-3-methyl-6-prop-1-en-2-ylcyclohex-2-en-1-ol	0.0609223	0.0707599	0.0559795	0.0485531	0.0463839	0.0495507	0.0309183	0.027136	0.0395212	0.0415225	0.0549741	0.0452399	0.0337724	0.0276115	0.0433261	0.0297654	0.0419171	0.0395443	0.0400312	0.0337614	0.0395178	0.0429319	0	0.0396117
T54	119	91	527-84-4	1-methyl-2-propan-2-ylbenzene	0.00983879	0.00938751	0.0355214	0.0265035	0.00704913	0.0390907	0.0190376	0.01633	0.0365816	0.040015	0.0236846	0.0745144	0.0462516	0	0.0405746	0.0173526	0.0507967	0.0333042	0.0404678	0.0556352	0.0223966	0	0.00489077	0.0236995
T55	95	107	2371-42-8	(1R,2R,4R)-1,2,7,7-tetramethylbicyclo[2.2.1]heptan-2-ol	0.22554	0.127174	1.46699	1.76757	0.140348	1.36142	1.23394	0.205922	1.60938	1.88817	1.37284	1.78553	1.83911	0	1.80352	0.66944	1.25475	1.50423	1.85567	1.40146	0.808587	0	0	0.275682
T56	69	121	23726-93-4	(E)-1-(2,6,6-trimethylcyclohexa-1,3-dien-1-yl)but-2-en-1-one	0.030942	0.0432062	0.0344822	0.0230028	0.0241593	0.011181	0.0125323	0	0.0137369	0.0364899	0.0214304	0.0142583	0.00864019	0.00786702	0.0193465	0.0115501	0.0171249	0.0117162	0.0270373	0.026965	0.0136618	0.0401403	0.0476922	0.0186546
T57	109	67	4638-92-0	(1R,3R)-2,2-dimethyl-3-(2-methylprop-1-enyl)cyclopropane-1-carboxylic acid	0	0.0197963	0.0469729	0.334771	0.182405	0.308531	0.150923	0.771771	0.0960144	0.0517395	0.226084	0.536249	0	0.346032	0.527008	0.0557539	0.409154	0.783931	0	0.375198	0	0.137311	0.160376	0.124452
T58	91	119	460-01-5	(3E,5E)-2,6-dimethylocta-1,3,5,7-tetraene	0.0102143	0.00849816	0.0626402	0.021999	0.00782421	0.00828075	0.0158687	0.013178	0.0234827	0.0594341	0.0187562	0.0998679	0.0615718	0	0.0401695	0.0111743	0.0558662	0.0271636	0.0463436	0.0702133	0.0265277	0	0	0.0194288
T59	121	105	871660-95-6	2-ethenyl-2,6,6-trimethyl-1-prop-1-en-2-ylbicyclo[3.2.0]heptane	0	0.0123488	0.00759025	0.0529544	0.030853	0.0471868	0.024044	0.106759	0.0138664	0.00890194	0.0310933	0.0836168	0	0.0587419	0.084269	0.0086617	0.0638138	0.124645	0	0.0627355	0	0.0214282	0.029666	0.0221152
T60	69	41	4613-38-1	(2Z)-3,7-dimethylocta-2,6-dienoic acid	0.00981101	0	0.0123317	0	0.0109725	0.0193784	0.00642287	0	0.0532811	0.00872763	0.0218563	0.0097153	0.00748411	0.0124362	0.0195845	0.0114598	0.00749015	0.0088347	0.00798718	0.0119636	0.00663303	0.0124961	0.115917	0.0136273
T61	137	109	13837-75-7	(1R,4R,6S)-1-methyl-4-prop-1-en-2-yl-7-oxabicyclo[4.1.0]heptane	0.0114406	0.0128012	0.0175645	0.0170595	0.0124868	0.017445	0.0161023	0.0108962	0.0167923	0.0201674	0.0144799	0.0255211	0.0174122	0.0113919	0.0170424	0.0136851	0.0166189	0.0155313	0.0209871	0.0200273	0.0140383	0	0.0145041	0.0166195
T62	119	93	65354-33-8	1H-3a,7-Methanoazulene, 2,3,4,7,8,8a-hexahydro-3,6,8,8-tetramethyl-, (3R,3aS,7S,8aR)-	0.0215463	0.0124413	0.0252535	0.0166264	0.0316433	0.0167304	0.0157276	0	0.0282048	0.0162439	0.0190993	0.0128675	0.0202744	0.015013	0.0194627	0.0103277	0.0187687	0.00784961	0.0354754	0.0137356	0.00965886	0.0109144	0.0212756	0.015697
T63	121	93	29550-55-8	(2,3-dimethyl-3-tricyclo[2.2.1.02,6]heptanyl)methanol	0	0.0108395	0	0.0544731	0.0263045	0.0549644	0.028345	0.090595	0.016801	0.0123906	0.0349108	0.0856936	0	0.057067	0.0722012	0.0147106	0.055735	0.0846239	0	0.0581703	0	0.0275229	0.0330976	0.0253121
T64	41	119	11028-42-5	2,6,6,8-tetramethyltricyclo[5.3.1.01,5]undec-8-ene	0.00988349	0.00763664	0	0.0345973	0.0181019	0.0142334	0.0075602	0.0251929	0.00799307	0.0053488	0.0270796	0.0455815	0	0.0186409	0.0583469	0.00516595	0.0170976	0.0449222	0	0.037962	0	0.016933	0.0282626	0.0146903
T65	93	41	17699-05-7	2,6-dimethyl-6-(4-methylpent-3-enyl)bicyclo[3.1.1]hept-2-ene	0	0.0824903	0.291797	0.673868	0.281469	0.484434	0	0.265412	0.287812	0.494998	0.104841	0.257711	0	0.345955	0.160829	0	0.0509341	0.701481	0.10752	1.43927	0	0.28198	0.789046	0.302331
T66	41	161	489-39-4	(1aR,4aR,7R,7aR,7bS)-1,1,7-trimethyl-4-methylidene-2,3,4a,5,6,7,7a,7b-octahydro-1aH-cyclopropa[e]azulene	0	0.00865406	0.0258324	0.0498033	0.023084	0.0364705	0	0.0227473	0.026833	0.0428376	0.0100181	0.0231824	0	0.0279389	0.0162265	0	0.0069427	0.0703892	0.0125989	0.119563	0	0.0246768	0.0680157	0.0258559
T67	161	105	17699-14-8	(1R,5S,6R,7S,10R)-4,10-dimethyl-7-propan-2-yltricyclo[4.4.0.01,5]dec-3-ene	0.0459289	0	0.200812	0.109271	0.226804	0.31376	0.0889584	0	0.769469	0.117882	0.537918	0.132542	0.0800856	0.272717	0.566832	0.285007	0.090022	0.0956456	0.104841	0.20559	0	0.257998	2.1909	0.443851
T68	121	136	673-84-7	(4E,6E)-2,6-dimethylocta-2,4,6-triene	0.0191352	0	0.0943095	0.039227	0.0138497	0.0477481	0.0227019	0.0163084	0.0496282	0.0625161	0.0397346	0.121406	0.072377	0	0.0580952	0	0.0530062	0.0417263	0.0452776	0.0996979	0.0191904	0	0	0.0129875
T69	121	79	3016-19-1	(4E,6E)-2,6-dimethylocta-2,4,6-triene	0.0199846	0	0.0974476	0.0457564	0.0141392	0.0499541	0.0270273	0.0204968	0.0609793	0.070714	0.0389681	0.109415	0.0707081	0	0.0600301	0.0184542	0.0728645	0.0466455	0.0525047	0.0921626	0	0	0	0.0147176
T70	81	41	1125-12-8	4-methyl-1-propan-2-ylbicyclo[3.1.0]hexan-3-one	0.0521006	0.0564768	0	0.037257	0.038504	0.0423421	0.0303307	0.0277989	0.0326031	0.0383323	0.0572969	0	0.0307029	0.0196131	0.0343485	0.02845	0.0343838	0.0353532	0.0310305	0	0	0	0.0249563	0.0288315
T71	71	67	64142-78-5	(2E)-2,6-dimethylocta-2,7-diene-1,6-diol	0	0	0.0233808	0.024665	0.0248299	0.0337512	0.0222579	0.0172498	0	0.0248246	0	0.019047	0.0147383	0.0310219	0	0.0281207	0.0161479	0.0172061	0.0156637	0.0254279	0.017516	0.0318833	0	0
T72	91	105	49826-53-1	3-methyl-4-methylidenebicyclo[3.2.1]oct-2-ene	0.0391256	0	0.0455074	0.0451182	0.0412209	0.0198314	0.0286019	0	0.0435515	0.0422231	0.01795	0.00887875	0.0526983	0.0236476	0.045839	0.00607316	0.027649	0	0.0585077	0.0392871	0	0.0497829	0.05903	0.0452765
T73	68	79	536-59-4	(4-prop-1-en-2-ylcyclohexen-1-yl)methanol	0	0	0	0.0128232	0.00708751	0.0111108	0.00603569	0.0263297	0.00588022	0	0.00885683	0.0205491	0	0.0122415	0.0198595	0.0054379	0.0171536	0.0294252	0	0.0157191	0	0.00562369	0.00653778	0.0049204
T74	121	93	20307-84-0	4-ethenyl-4-methyl-1-propan-2-yl-3-prop-1-en-2-ylcyclohexene	0	0	0.0171003	0.0140537	0.0180961	0.0306669	0	0	0.124424	0.00823507	0.0549252	0	0	0.023222	0.0548756	0.0237547	0	0.00814704	0.00831241	0.017214	0	0.0261125	0.30268	0.0387397
T75	121	105	514-94-3	1,5,5,6-tetramethylcyclohexa-1,3-diene	0.00706614	0	0.0193296	0.00977419	0	0.0101823	0.00685553	0	0.0123473	0.0197706	0.00750872	0.0191233	0.0242082	0	0.0137501	0	0.0166217	0.00853921	0.0178645	0.0226722	0	0	0	0.00662808
T76	109	84	1197-07-5	(1S,5R)-2-methyl-5-prop-1-en-2-ylcyclohex-2-en-1-ol	0.0241204	0.0360737	0.0247312	0.0180722	0.0153454	0.0168352	0	0	0	0.0115773	0.0206911	0	0.00716057	0	0.0117402	0	0	0.0103297	0	0.0100253	0	0.0108973	0	0
T77	71	67	75991-61-6	(2E)-2,6-dimethylocta-2,7-diene-1,6-diol	0	0	0.00378142	0	0	0.00360664	0	0	0.00507549	0	0.0035919	0	0	0.00272145	0.00394064	0.00352058	0	0	0	0.00304435	0	0.00294388	0.00709477	0.00305338
				Subtotal	42.4627	41.4898	74.1178	57.1272	37.4045	52.2226	43.8579	34.7952	55.7787	64.5645	45.6324	96.0319	57.8786	27.2306	61.7315	33.7938	63.7777	53.8585	61.6441	69.8287	52.172	34.5644	42.8435	41.3973
Hydrocarbons
Y1	57	71	56292-69-4	2,5-dimethyltetradecane	0.446635	0.834944	0.451575	0.296342	0.769506	0.622767	0.753861	0.562772	0.635473	0.5918	0.611576	0.780889	0.576124	0.585217	0.516261	0.60875	0.643064	0.611719	0.515161	0.527229	0.835918	0.697961	0.712332	0.653807
Y2	57	71	61141-72-8	4,6-dimethyldodecane	0.0355061	0.03208	0.0342291	0.0341903	0.0307692	0.0326557	0.0309351	0.029759	0.0341742	0.0356006	0.0353513	0.0451188	0.0374211	0.0331814	0.0394311	0.0355655	0.0391922	0.0341616	0.0388867	0.0261977	0.0421814	0.0399292	0.0346991	0.0351397
Y3	126	57	17312-78-6	3,4-dimethylundecane	0.349118	0.353284	0.322728	0.372431	0.30317	0.297177	0.312117	0.266573	0.271466	0.280508	0.270441	0.385914	0.268002	0.259329	0.303332	0.295507	0.288834	0.27022	0.304309	0.272828	0.346365	0.319149	0.330499	0.298425
Y4	93	108	61142-14-1	3,4-bis(ethenyl)-1,6-dimethylcyclohexene	1.76893	1.90502	1.76098	1.96719	1.54685	1.68651	1.71353	1.21246	1.51786	1.63741	1.46908	1.98433	1.57194	1.36263	1.64471	1.39842	1.66909	1.41335	1.74278	1.56266	1.86618	1.74537	1.80389	1.65277
Y5	57	71	3891-98-3	2,6,10-trimethyldodecane	0.0447282	0.0474105	0.04679	0.0500671	0.04739	0.0440499	0.0424939	0.0400282	0.0435756	0.0435662	0.0423666	0.0528099	0.0427298	0.0476133	0.0525798	0.0434848	0.0446252	0.0437588	0.0469509	0.0337095	0.0475035	0.0426473	0.0465373	0.0403069
Y6	57	71	17312-57-1	3-methyldodecane	0.361009	0.359235	0.269509	0.271049	0.232836	0.273386	0.324831	0.276481	0.319391	0.329927	0.302198	0.368144	0.325197	0.288158	0.319055	0.297042	0.341068	0.315509	0.320878	0.246254	0.36604	0.348013	0.344326	0.349108
Y7	57	41	55030-62-1	4,8-dimethyltridecane	0.261504	0.242367	0.248478	0.244495	0.239584	0.218798	0.211312	0.218625	0.219623	0.251372	0.246357	0.271206	0.236534	0.261381	0.283623	0.245373	0.258935	0.248552	0.272547	0.199024	0.306867	0.231599	0.239232	0.237962
Y8	79	93	586-67-4	4-methyl-1-prop-1-en-2-ylcyclohexene	0.0916455	0.0565492	0.456436	0.203047	0.0586228	0.216675	0.126703	0.0841127	0.266837	0.374675	0.171598	0.669969	0.401581	0.0149854	0.321856	0.0712369	0.402919	0.229919	0.330714	0.466504	0.158202	0.0212548	0.0311507	0.115678
Y9	57	71	3891-99-4	2,6,10-trimethyltridecane	0.138261	0.159383	0.138597	0.124301	0.137603	0.120606	0.144644	0.116348	0.122225	0.12154	0.115322	0.136643	0.105986	0.109002	0.120108	0.118002	0.108316	0.115889	0.0991989	0.08936	0.131158	0.115575	0.122208	0.109727
Y10	57	71	17301-22-3	2,5-dimethylundecane	0.303709	0.305664	0.283923	0.250198	0.20718	0.213447	0.179258	0.161722	0.179249	0.23166	0.241798	0.200756	0.230526	0.153354	0.232952	0.195677	0.230349	0.202841	0.225082	0.160303	0.218979	0.232044	0.189875	0.191435
Y11	71	57	17312-75-3	5-methyl-5-propylnonane	0.0601908	0.060437	0.0575047	0.0582922	0.0468637	0.0546715	0.0500286	0.0461025	0.0482819	0.0470794	0.0427255	0.0514419	0.0498463	0.042865	0.0544084	0.0507706	0.0387225	0.0486735	0.050293	0.0393362	0.0397769	0.0540116	0.0560447	0.0518464
Y12	68	67	21284-05-9	3,4-dimethylcycloocta-1,5-diene	0.0142044	0.012568	0.055937	0.0292665	0.013218	0.0368898	0.0232751	0.0210044	0.045636	0.0536535	0.0313854	0.0875995	0.0563143	0.00727833	0.0462673	0.0196818	0.0618697	0.0409565	0.0514227	0.0811725	0.0253804	0.00741664	0.0106014	0.0257107
Y13	57	71	17312-74-2	5-ethyl-5-methyldecane	0.0761636	0.0797782	0.0730192	0.0736307	0.0603105	0.0724794	0.066043	0.0595808	0.0634039	0.0635185	0.0616435	0.0678243	0.0653952	0.0492404	0.0721092	0.066526	0.0733065	0.0678493	0.0648917	0.0521415	0.0774062	0.0716866	0.0729165	0.066422
Y14	57	71	107770-99-0	3,5-dimethyldodecane	0.0423805	0.0448234	0.0438614	0.0425738	0.0387312	0.0409466	0.0428005	0.0364088	0.0439879	0.0470034	0.0356027	0.0395702	0.0416444	0.036125	0.0341587	0.0311545	0.0417235	0.0373813	0.0415894	0.0326528	0.0441583	0.0432497	0.0430161	0.0476962
Y15	121	136	4045-44-7	1,2,3,4,5-pentamethylcyclopenta-1,3-diene	0.0414524	0.0329974	0.212794	0.0992656	0.033985	0.13831	0.10967	0.0675138	0.156739	0.179704	0.104046	0.403456	0.206065	0.00867258	0.176304	0.0678588	0.436735	0.128265	0.124915	0.257908	0.277928	0.0097902	0.0410784	0.149786
Y16	67	95	61142-36-7	(3E)-3-ethyl-2-methylhexa-1,3-diene	0.229141	0.153299	1.3057	0.613183	0.166265	0.784201	0.437508	0.446615	0.9805	1.20127	0.590747	1.92952	1.22658	0.0646737	0.972558	0.405462	1.2461	0.759632	0.945649	1.56064	0.576404	0.107732	0.146843	0.481269
Y17	107	79	20185-16-4	3,3-dimethyl-6-methylidenecyclohexene	0.0179009	0.0138184	0.0730416	0.0419194	0.0149325	0.0473473	0.0304273	0.020507	0.0566741	0.0655083	0.0343753	0.110603	0.0676413	0.00627339	0.0561962	0.0179256	0.068885	0.0406813	0.055565	0.0832734	0.029166	0.00669901	0.00845236	0.0263895
Y18	140	71	6117-97-1	4-methyldodecane	0.0229786	0.0223341	0.0229767	0.02237	0.017458	0.0202854	0.0211482	0.0177675	0.0215843	0.0202991	0.0171575	0.0222933	0.0177784	0.0166889	0.0206392	0.0161209	0.0185654	0.0151672	0.0195671	0.0115809	0.0189044	0.0166187	0.0188313	0.0187961
Y19	85	57	17312-68-4	4,4-dimethylundecane	0.0660377	0.0707818	0.062825	0.0651848	0.0535415	0.0584191	0.0574161	0.0516266	0.051964	0.0537368	0.0501153	0.0587514	0.0505329	0.0439928	0.0472889	0.0453653	0.0436742	0.0491355	0.0556204	0.0419942	0.0462224	0.0592254	0.0616247	0.053245
Y20	57	71	112-40-3	dodecane	0.543358	0.520802	0.568238	0.569252	0.452058	0.516907	0.487158	0.445955	0.505811	0.593419	0.489772	0.722668	0.580444	0.448816	0.617168	0.494116	0.5514	0.447579	0.427579	0.357001	0.415054	0.349656	0.476611	0.363155
Y21	83	55	2437-56-1	tridec-1-ene	0.0214029	0.0389603	0.0454929	0.227046	0.141985	0.218615	0.126404	0.496339	0.0718973	0.0392843	0.134261	0.264138	0.0148142	0.195724	0.313663	0.0466611	0.26506	0.501589	0.0168342	0.241363	0.0135244	0.104313	0.119664	0.0946832
Y22	71	57	25117-24-2	4-methyltetradecane	0.187234	0.250968	0.159124	0.255884	0.158714	0.216882	0.196111	0.194705	0.199186	0.135099	0.193685	0.17456	0.095974	0.146065	0.160481	0.154661	0.20122	0.175367	0.16343	0.133137	0.168195	0.22379	0.199984	0.163303
Y23	70	55	74630-41-4	9-methylundec-1-ene	0.153565	0.135543	0.115692	0.141373	0.103505	0.105113	0.12602	0.060066	0.107981	0.110897	0.097896	0.134003	0.0996462	0.0973615	0.107356	0.0792215	0.0983113	0.0868393	0.0900215	0.0913643	0.0911816	0.110119	0.0962218	0.0917643
Y24	57	71	629-78-7	heptadecane	0.125749	0.168395	0.125429	0.129989	0.140167	0.10046	0.154186	0.0882301	0.119955	0.105723	0.098299	0.101707	0.0707573	0.103697	0.0731013	0.0989872	0.0875435	0.108916	0.0894071	0.0637271	0.148841	0.0926295	0.0671127	0.0807443
Y25	57	71	31295-56-4	2,6,11-trimethyldodecane	0.0431707	0.0442655	0.0419463	0.0428486	0.037164	0.0390676	0.0367343	0.0341379	0.035854	0.0372866	0.0327202	0.0387133	0.0327338	0.0268065	0.029679	0.0294901	0.0290485	0.0255044	0.0255941	0.020457	0.0290756	0.0289115	0.0289099	0.0270063
Y26	57	71	629-62-9	pentadecane	0.0605949	0.074381	0.0839276	0.0800437	0.0864788	0.0580408	0.0945925	0.0615172	0.0713556	0.111188	0.0581992	0.0859047	0.0495106	0.0705815	0.0589032	0.055814	0.0640784	0.0772575	0.0923557	0.0536051	0.0838705	0.0620664	0.0552462	0.0563549
Y27	57	71	1921-70-6	2,6,10,14-tetramethylpentadecane	0.13069	0.17418	0.120866	0.136691	0.144959	0.103725	0.155146	0.0816519	0.106144	0.0906561	0.0894317	0.0921044	0.0633422	0.100617	0.0624402	0.0965826	0.0758101	0.096206	0.0729991	0.0617175	0.146309	0.089859	0.0646941	0.0803398
Y28	71	57	17302-23-7	4,5-dimethylnonane	0.155154	0.148868	0.143902	0.141118	0.118519	0.130086	0.125686	0.121932	0.115998	0.126394	0.109209	0.139238	0.116544	0.109266	0.142036	0.1106	0.148871	0.125708	0.136094	0.117746	0.148607	0.129196	0.124241	0.13248
Y29	57	71	21164-95-4	7,9-dimethylhexadecane	0.126419	0.168412	0.116852	0.131895	0.139921	0.0992581	0.15007	0.078263	0.102688	0.0872835	0.0865479	0.088254	0.0603651	0.0965002	0.0590733	0.092454	0.072512	0.092321	0.0696751	0.0579393	0.141499	0.0839776	0.0612373	0.077086
Y30	57	71	629-50-5	tridecane	0.0403265	0.0352046	0.0366238	0.0368856	0.030853	0.0322843	0.0333696	0.0285092	0.032615	0.0384878	0.0356404	0.0385517	0.0336749	0.0278163	0.029833	0.0352396	0.0303758	0.0295245	0.0301933	0.0218998	0.0322128	0.0297068	0.032852	0.0281404
Y31	112	71	2847-72-5	4-methyldecane	0.0136065	0.0137435	0.0136113	0.0161899	0.012828	0.0148907	0.0146877	0.0126494	0.0145721	0.0139855	0.0118232	0.0167793	0.0131636	0.0110554	0.0136615	0.0121502	0.0147877	0.0114319	0.0138443	0.0123236	0.0140178	0.0129925	0.0136632	0.0144084
Y32	67	45	134777-60-9	6-methoxyhex-2-ene	0.317311	0.170847	0.217142	0.110896	0.175174	0.23263	0.0650513	0.437963	0.210588	0.228058	0.563278	0.206692	0.0824704	0.0969435	0.223102	0.377261	0.300888	0.302358	0.0856955	0.275755	0.180678	0.0485563	0.0617107	0.109478
Y33	57	43	13151-35-4	5-methyldecane	0.0485336	0.0624444	0.0577296	0.0577965	0.0502718	0.0448794	0.0442267	0.0388226	0.0331933	0.0397759	0.0369499	0.0523828	0.0342617	0.0300555	0.0338365	0.0271642	0.0435766	0.0361228	0.0355684	0.0319267	0.0292368	0.0301085	0.0262522	0.0362165
Y34	57	71	20959-33-5	7-methylheptadecane	0.0290556	0.0371482	0.0223544	0.0292509	0.0286168	0.0209504	0.0334026	0.0163728	0.0223302	0.0208767	0.0190535	0.016864	0.0142102	0.0204916	0.0123217	0.0192053	0.0144321	0.0187198	0.013914	0.0111038	0.028621	0.0197935	0.0114919	0.0149075
Y35	57	71	14905-56-7	2,6,10-trimethyltetradecane	0.0154339	0.0170903	0.0132407	0.0160158	0.0141935	0.012986	0.015531	0.0142171	0.0135011	0.0138555	0.0123697	0.0150915	0.0126239	0.0136004	0.0123964	0.0135633	0.0137182	0.0157748	0.014595	0.0114915	0.0172223	0.0139123	0.0118061	0.0143446
Y36	57	71	1560-92-5	2-methylhexadecane	0.0420532	0.0565242	0.0398766	0.0447469	0.0433276	0.033291	0.0515084	0.0251672	0.0438124	0.0363002	0.033229	0.0402872	0.0216633	0.0296858	0.0240511	0.0287764	0.0295305	0.0395593	0.0269952	0.0186367	0.0534476	0.0298518	0.0231332	0.0244382
Y37	71	57	25117-26-4	4-methylhexadecane	0.0471012	0.0795921	0.05587	0.0679289	0.0799949	0.0528615	0.0789452	0.0388018	0.0528097	0.0477467	0.051235	0.0538337	0.0294865	0.0492751	0.0349966	0.0376138	0.0400671	0.0492222	0.03678	0.0305164	0.0727506	0.045885	0.0350867	0.0349874
Y38	57	71	17302-32-8	3,7-dimethylnonane	0.112747	0.108295	0.103113	0.10045	0.0848253	0.0924799	0.0887284	0.0875152	0.0820311	0.0912948	0.0787681	0.0998273	0.0826116	0.0754528	0.0816065	0.0798377	0.0860176	0.0772188	0.0905288	0.0629788	0.0950129	0.0938043	0.0917761	0.0945177
Y39	98	57	871-83-0	2-methylnonane	0.0201553	0.0214667	0.0257028	0.0276428	0.0228447	0.0382497	0.0229472	0.0255791	0.0293102	0.0339233	0.0210318	0.0345669	0.0292064	0.0233623	0.0267026	0.0298063	0.0281509	0.0273769	0.0206527	0.0355775	0.0260724	0.0346768	0.0345484	0.0258795
Y40	105	161	71186-24-8	(6Z)-6-[(E)-but-2-enylidene]-1,5,5-trimethylcyclohexene	0.00633701	0	0.0387932	0.0169017	0.0476933	0.08417	0.00316653	0.0031002	0.361073	0.0179961	0.155913	0.00812013	0.00643171	0.0637318	0.156512	0.0673538	0.00822332	0.0172719	0.0095437	0.0487649	0	0.0711342	0.835358	0.109747
Y41	79	136	30168-57-1	5-butylcyclohexa-1,3-diene	0.124411	0.0864734	0.712393	0.270204	0.0814921	0.356085	0.215619	0.156936	0.462879	0.587023	0.264563	0.991438	0.591176	0	0.460526	0.13115	0.605381	0.355222	0.474305	0.741719	0.198662	0	0.0531721	0.178707
Y42	71	57	62016-18-6	5-ethyl-2-methyloctane	0	0.0810663	0.065065	0.0307956	0	0.0866899	0.0274641	0.0456812	0.0554594	0.0432043	0.116416	0.046811	0.0365235	0.0108894	0.0788501	0.0306743	0.106421	0.095915	0.0229037	0.0528405	0.0218338	0.0275981	0.00840926	0.0163916
Y43	71	43	2801-87-8	4-methylpentadecane	0.0308209	0.0334553	0.0290693	0.0312613	0.0345511	0.022167	0.0282179	0.0229999	0.0262118	0.0268548	0.024807	0.0259731	0.0202501	0.0269653	0.0277012	0.0228461	0	0.0265279	0.0261106	0.023197	0.0315199	0.021851	0.0260382	0.0209084
Y44	113	57	62016-30-2	2,3,3-trimethyloctane	0.317931	0.365785	0.307685	0.374915	0.353262	0.331246	0.205161	0.317284	0.304502	0.331576	0.199166	0.3974	0.159842	0.126718	0.342302	0.239687	0.364401	0.273345	0.314483	0.307236	0.166913	0.13521	0.131185	0
Y45	57	43	17302-27-1	2,5-dimethylnonane	0.0428896	0.0508066	0	0.0403526	0	0.0646183	0.0405023	0.0327242	0.15391	0.0331978	0.154778	0.036192	0.0378001	0.0581437	0.063926	0.0361927	0.0318392	0.0297435	0.0732383	0.0351334	0.0403529	0.0363402	0.0412389	0.0403565
Y46	57	43	124-18-5	decane	0.0769729	0.0737311	0	0.0862945	0	0.075229	0.0861879	0.0833956	0.075136	0.0895882	0	0.106409	0.0858155	0.0825665	0.0941176	0.0834125	0.0879768	0.0859666	0.0953243	0.0844583	0.10226	0.0894066	0.0902238	0.0928088
Y47	55	41	35953-54-9	(E)-tetradec-2-ene	0	0.00810334	0	0.0357976	0.0192851	0.0165736	0.0127264	0.0273593	0.0128626	0.00889496	0.0208581	0.0444349	0	0.0195703	0.053715	0.00783213	0.0195909	0.0397918	0	0.0354945	0	0.0167259	0.0364727	0.0175711
Y48	57	41	1560-93-6	2-methylpentadecane	0.0329668	0.0386725	0.0441384	0.0349217	0.0315221	0	0.0592367	0.0288196	0.0451213	0.0398574	0.0228676	0.0392593	0	0.041184	0.0303749	0.0371447	0	0.033647	0.0307729	0.0217733	0.0379728	0.0504315	0.0269347	0.0254058
Y49	93	77	28634-89-1	4-methyl-1-propan-2-ylbicyclo[3.1.0]hex-2-ene	0	0	0.0120997	0.00688316	0	0.0070891	0	0	0.009137	0.0123337	0.00528349	0.0128033	0.0134029	0	0.00945381	0	0.0117518	0.00587263	0.0108266	0.0136355	0.00533094	0	0	0.00480768
Y50	59	55	54340-96-4	(Z)-1-(1-methoxyethoxy)hex-3-ene	0	0	0.0220885	0	0.0113686	0	0	0	0.00407119	0.0040588	0.00353765	0.00459527	0.00499314	0	0.00364423	0	0.00385762	0.00300114	0.00539148	0.00510107	0	0	0	0
Y51	93	150	56763-60-1	2,4-dimethyl-1-prop-1-en-2-ylcyclohexene	0	0	0	0	0	0	0.00179199	0	0	0	0	0.00760977	0.00381122	0	0.00285253	0.0011848	0.00376001	0	0.00305009	0.00401628	0.00279915	0	0.000408383	0.00142957
				Subtotal	7.23748	7.852	9.25897	8.15126	6.66439	8.18715	7.45858	6.84271	8.56064	8.82595	7.69548	11.8041	8.07539	5.59361	8.75422	6.60661	9.49458	7.98456	7.92473	8.8284	7.99782	6.25248	7.19984	6.67788
Aromatics
R1	128	129	91-20-3	naphthalene	0.78705	0.920062	0.826926	0.89924	0.840874	0.881759	0.913665	0.714864	0.785058	0.966745	0.699177	0.947602	0.752728	0.730269	0.799276	0.875558	0.775466	0.773699	0.908988	0.658539	0.833923	0.837662	0.842779	0.999641
R2	91	92	14469-83-1	5-bromopentylbenzene	5.89895	6.56352	5.49724	6.81795	5.26307	4.7615	5.52744	3.86035	4.73805	4.60554	4.89108	7.29636	3.61232	4.45223	5.42672	4.29874	5.15855	4.31831	5.94017	4.51495	6.8049	5.4517	6.62218	5.03202
R3	119	134	95-93-2	1,2,4,5-tetramethylbenzene	0.0868598	0.0913281	0.082769	0.103097	0.0735421	0.0835832	0.0833182	0.0468067	0.0787813	0.0671161	0.0736431	0.0939685	0.0630835	0.063497	0.0728663	0.0410909	0.0645722	0.0617274	0.0773107	0.0538066	0.0942826	0.0833874	0.109523	0.0897197
R4	119	134	99-87-6	1-methyl-4-propan-2-ylbenzene	0.296775	0.245777	1.34872	0.730359	0.258115	0.998542	0.568258	0.485173	1.09413	1.25792	0.630167	1.9201	1.29735	0.048385	1.0755	0.435642	1.35523	0.843564	1.09495	1.71654	0.607745	0.0547517	0.124693	0.551748
R5	121	136	1515-95-3	1-ethyl-4-methoxybenzene	1.06856	0.748061	5.05091	1.85071	0.739411	1.85648	1.08704	1.04466	1.87749	2.72254	1.38786	5.245	2.55433	0.074361	2.22007	0.763551	2.87348	1.81923	2.29538	2.91778	1.85906	0.0733888	0.193255	1.0034
R6	117	132	1195-32-0	1-methyl-4-prop-1-en-2-ylbenzene	0.111624	0.0920178	0.435849	0.35354	0.0805498	0.366795	0.22288	0.183501	0.32228	0.467563	0.235985	0.71789	0.469412	0.0165099	0.35158	0.163338	0.460579	0.35114	0.369335	0.530564	0.222324	0.0356409	0.0886188	0.204127
R7	119	134	1758-88-9	2-ethyl-1,4-dimethylbenzene	0.0478123	0.0373535	0.135464	0.0830371	0.036606	0.084511	0.0638289	0.0427368	0.11135	0.139358	0.0617453	0.249764	0.156372	0.01437	0.122482	0.0383561	0.1397	0.0789252	0.111614	0.171937	0.0634281	0.0176268	0.0242597	0.0514306
R8	119	134	934-74-7	1-ethyl-3,5-dimethylbenzene	0.016568	0.013826	0.0502368	0.0334482	0.0150493	0.0400285	0.0342863	0.0253787	0.0464311	0.0566796	0.0289912	0.0876055	0.0610178	0.007503	0.0544287	0.0219614	0.0595298	0.0381045	0.0541285	0.0786403	0.0311015	0.00938997	0.0116642	0.0289822
R9	45	91	3558-60-9	2-methoxyethylbenzene	0.0789605	0.0749096	0.135714	0.100065	0.059889	0.0843788	0.0727811	0.0582132	0.0877109	0.0993141	0.0818091	0.173365	0.0886938	0.0317764	0.100357	0.0561473	0.0933743	0.0948617	0.10426	0.0940771	0.10443	0.0302106	0.0378198	0.0593227
R10	156	141	581-42-0	2,6-dimethylnaphthalene	0.0385075	0	0.0428417	0.024593	0.0627269	0.0320078	0.0305515	0	0.0470431	0.0337087	0.0298732	0.0317311	0.0354202	0.0356945	0.0358039	0.0240352	0.0486716	0.0175346	0.069551	0.0335558	0.0167425	0.0281215	0.0408371	0.0392921
R11	119	105	105-05-5	1,4-diethylbenzene	0.0153896	0.0109677	0.0910446	0.0398332	0.0117201	0.0557683	0.0311302	0.0193993	0.0593153	0.0686767	0.0353329	0.116804	0.0704998	0	0.0568915	0.0148305	0.0736229	0.0440958	0.0551572	0.0960019	0.0296243	0	0.00473343	0.023204
R12	161	176	20033-12-9	1-tert-butyl-3-propan-2-ylbenzene	0.00811589	0	0.0323348	0.0116982	0.0417697	0.054699	0.00513916	0.00614021	0.204126	0.0131743	0.0928852	0.00864837	0.00714451	0.0471588	0.079668	0.056091	0.0104723	0.0107863	0.012984	0.0329847	0	0.0228584	0.347355	0.0666667
R13	77	123	98-95-3	nitrobenzene	0.0908206	0.0532844	0.40091	0.187881	0.0576649	0.198718	0.118355	0.0829045	0.242078	0.328347	0.152882	0.590614	0.358439	0	0.283714	0.0659366	0.357342	0.202655	0.298783	0.412646	0.136553	0	0.0188581	0.10428
R14	135	93	13943-77-6	4a-methyl-2,3,4,5,6,7-hexahydro-1H-naphthalene	0.00973512	0.00743	0.0490762	0.0178355	0	0.0207622	0.0143371	0.0138915	0.0287859	0.0320803	0.0159703	0.0560629	0.0249154	0	0.0258419	0.0171344	0.0309471	0.019941	0.0293562	0.033622	0.0144754	0	0	0.0145348
R15	77	107	586-96-9	nitrosobenzene	0.0235159	0.0139847	0.0846835	0.0522805	0.0188254	0.0488633	0.026888	0.0221681	0.0778081	0.0580472	0.048486	0.0920343	0.0848223	0	0.0504137	0.0202948	0.0722399	0.0416166	0.067154	0.100426	0.0298361	0	0	0.0216109
R16	105	120	95-63-6	1,2,4-trimethylbenzene	0.0235964	0	0.0799345	0.045666	0.0194163	0.0453662	0.0249943	0	0.0570182	0.0674126	0.0370078	0.147504	0.0781095	0	0.06381	0.0230497	0.0626727	0.055268	0.0689287	0.0963667	0.0753212	0.00974652	0.0210806	0.0340604
R17	91	119	5279-14-1	1-nitropropylbenzene	0	0	0.016766	0.107764	0.0583792	0.100214	0.0491008	0.25071	0.028569	0.0171695	0.073582	0.183914	0	0.114568	0.170604	0.0202238	0.126998	0.245258	0	0.122339	0	0.0447211	0.0533138	0.0406922
R18	91	106	106-42-3	1,4-xylene	0.00961703	0	0.00725286	0	0	0.0112625	0.00830311	0.00781657	0.00783326	0.0087244	0.00667581	0.00800339	0	0.00759414	0.00768984	0.00931758	0.010973	0.00589605	0	0.00794145	0.00957388	0	0.00804638	0.0353232
R19	128	127	275-51-4	azulene	0.0385774	0	0.0329332	0.0175961	0.029738	0.0130792	0.0155631	0	0.0146273	0.0210956	0.0130962	0.0121745	0.0232342	0.0107198	0.0172539	0	0.0203542	0	0.0515956	0.0114904	0	0.0212971	0.0464097	0.0168155
R20	134	133	501-92-8	4-prop-2-enylphenol	0.00585671	0	0.0093233	0.0590546	0.018405	0	0.00961123	0.0407437	0	0.00726028	0	0.0765672	0	0.0227668	0.0655111	0	0.0263664	0.0657757	0	0.0352139	0	0.0188709	0	0
R21	175	133	10375-96-9	1,4-dimethyl-2,5-di(propan-2-yl)benzene	0.00618294	0	0	0	0.00629816	0.00692352	0	0.00805427	0.00454043	0	0.00588006	0	0	0.00517991	0.0117354	0.00530062	0	0.0084362	0	0.00912564	0	0.00782073	0.0109315	0.00913824
R22	105	134	135-98-8	butan-2-ylbenzene	0	0	0.0142371	0.00833484	0	0.0102777	0	0	0.0112356	0.0147393	0.00729813	0.0206116	0.0157259	0	0.0145568	0	0.014748	0.0097278	0.0114123	0.0185695	0	0	0	0.00619624
R23	156	141	571-58-4	1,4-dimethylnaphthalene	0.00631414	0.00390158	0	0.007482	0.00574815	0	0.0105665	0	0	0	0	0.00547829	0	0.00432497	0	0	0	0.00526402	0	0.0056551	0	0	0.0037906	0
R24	120	65	88-72-2	1-methyl-2-nitrobenzene	0	0	0	0	0.00593844	0.00419045	0	0	0.0117055	0	0.00592825	0	0	0.00372177	0.00655459	0.00402579	0	0	0	0.00336722	0	0.00561711	0.0235201	0.00557313
R25	91	106	95-47-6	1,2-xylene	0	0	0	0	0	0	0.00296762	0	0	0	0	0	0	0	0	0.122258	0	0.00287822	0	0	0	0	0	0.016549
R26	112	84	931-57-7	1-methoxycyclohexene	0	0	0	0	0	0	0	0	0	0	0	0	0	0	0	0	0	0	0	0	0.00168075	0	0	0
				Subtotal	8.66939	8.87642	14.4252	11.5515	7.70374	9.75972	8.92101	6.91351	9.93597	11.0532	8.61535	18.0818	9.75361	5.69063	11.1133	7.07688	11.8359	9.11469	11.6211	11.7561	10.935	6.75281	8.63367	8.45433
Heterocyclic compound
C1	99	41	147254-33-9	(4S,5R)-5-hexyl-4-methyloxolan-2-one	0.0330896	0.0367248	0.0291916	0.035624	0.0303807	0.0321456	0.0372136	0.0288719	0.0300609	0.0297971	0.0280732	0.0324213	0.0253866	0.0268252	0.0285434	0.028116	0.0260099	0.027615	0.0277134	0.0221397	0.0319688	0.0309048	0.0310521	0.0299821
C2	80	123	98-96-4	pyrazine-2-carboxamide	0.714131	0.673973	0.645274	0.716508	0.585757	0.655316	0.630043	0.543183	0.513633	0.706143	0.561077	0.794242	0.567602	0.55121	0.608759	0.58441	0.602735	0.571345	0.631538	0.581598	0.740072	0.657496	0.639645	0.589205
C3	110	95	14360-50-0	1-(furan-2-yl)hexan-1-one	9.42238	9.7105	8.90986	9.9864	8.25171	8.21333	8.47755	7.37535	8.0395	9.40172	8.30903	11.2179	7.42212	7.2257	8.89303	7.7043	8.41564	8.0887	8.65952	7.7185	9.48414	9.0755	9.08419	8.04263
C4	139	67	20189-42-8	3-ethyl-4-methylpyrrole-2,5-dione	0.912917	0.933291	0.848187	1.00022	0.781648	0.75801	0.789826	0.657111	0.685229	0.731186	0.649724	0.922493	0.600106	0.587746	0.744071	0.637261	0.706681	0.689983	0.765009	0.681063	0.846292	0.818076	0.823011	0.721689
C5	81	82	32737-14-7	2-ethoxy-3-methylpyrazine	0.302047	0.301305	0.234706	0.29588	0.254668	0.263508	0.254758	0.229639	0.238428	0.270562	0.254041	0.323635	0.228258	0.241694	0.259595	0.26153	0.254033	0.270222	0.258835	0.21954	0.291483	0.292612	0.293135	0.264207
C6	94	109	1072-82-8	1-(1H-pyrrol-3-yl)ethanone	0.0923438	0.0901625	0.207627	0.148984	0.0876197	0.178684	0.117763	0.113081	0.191222	0.22475	0.124222	0.288996	0.221744	0.0802343	0.192049	0.099581	0.234716	0.146541	0.185009	0.281255	0.126901	0.0841471	0.101486	0.119612
C7	136	108	23787-80-6	1-(3-methylpyrazin-2-yl)ethanone	0.388325	0.231547	1.80093	0.883687	0.23869	0.906063	0.536592	0.357683	1.08982	1.42312	0.659104	2.38568	1.45469	0.0167507	1.15325	0.285716	1.41976	0.814273	1.18566	1.64732	0.577774	0.016941	0.0715815	0.4612
C8	42	41	79329-74-1	1,2,4,5-tetrazin-3-amine	0.0729873	0.0665153	0.0565261	0.0621181	0.0522052	0.0552113	0.0527401	0.064431	0.0555687	0.0613117	0.0601425	0.0738574	0.052437	0.0534894	0.0600178	0.063563	0.0661685	0.0632489	0.0588221	0.0614046	0.0747716	0.0640823	0.0646576	0.0581315
C9	94	67	504-24-5	pyridin-4-amine	1.50416	1.62959	1.44983	1.63865	1.32443	1.32896	1.43332	1.02782	1.27274	1.38922	1.27155	1.66387	1.1808	1.10645	1.35798	1.17789	1.28391	1.1144	1.34935	1.27537	1.58768	1.47107	1.55738	1.39471
C10	165	136	4753-19-9	7-hydroxy-6-methyl-3H-furo[3,4-c]pyridin-1-one	2.63151	2.70037	2.41941	2.71457	2.20216	1.8713	2.06553	1.21993	1.59973	1.72676	1.57475	2.04249	1.05622	1.19099	1.75537	1.13848	1.49145	1.39668	1.74726	1.31619	2.04903	1.96396	1.9329	1.51638
C11	94	121	98489-37-3	4-(2-methylpropyl)pyrimidine	0.144149	0.112518	0.746578	0.360572	0.119059	0.490973	0.248957	0.20753	0.574413	0.662208	0.336489	1.13929	0.736814	0.0748047	0.573101	0.16083	0.733868	0.441713	0.544401	0.937502	0.27666	0.081456	0.104277	0.259235
C12	81	82	3777-69-3	2-pentylfuran	0.565989	0.225867	0.367408	0.256661	0.236267	0.3241	0.218576	0.23749	0.256728	0.349159	0.469216	0.454452	0.251947	0.174749	0.329664	0.292974	0.384698	0.319844	0.30656	0.312477	0.254171	0.236201	0.211539	0.284257
C13	161	119	86-95-3	4-hydroxy-1H-quinolin-2-one	0.0419524	0.149092	0.541265	1.13256	0.496475	0.805243	0.0563946	0.467626	0.507563	0.776787	0.180827	0.451225	0.029822	0.532477	0.27529	0.0406731	0.0881902	1.12231	0.183741	2.3553	0.0114901	0.471477	1.30797	0.541604
C14	97	45	6258-63-5	thiophen-2-ylmethanethiol	0.87534	0.887471	1.37241	1.07922	0.732176	0.91135	0.836064	0.656203	0.888738	1.02131	0.898183	1.5518	0.887876	0.501231	1.01265	0.648248	1.01455	0.90551	0.99167	0.913092	1.05451	0.583721	0.650909	0.717468
C15	122	80	22047-25-2	1-pyrazin-2-ylethanone	0.0371333	0.0456623	0.10505	0.0514683	0.0450039	0.0655881	0.0518372	0.0590546	0.0711611	0.0852217	0.0475185	0.149343	0.0951018	0.0262352	0.0721695	0.060074	0.0940286	0.0567274	0.0738521	0.124225	0.0449337	0.0290734	0.0271801	0.0743682
C16	82	81	50995-95-4	2-propyl-1H-imidazole	1.8462	1.76699	2.56826	2.14462	1.44638	1.82705	1.67442	1.31203	1.79498	2.08468	1.83528	3.15477	1.82379	0.984764	2.09447	1.31094	2.09347	1.85984	2.04017	1.88545	2.14391	1.14502	1.10249	1.43994
C17	123	138	10599-70-9	1-(2,5-dimethylfuran-3-yl)ethanone	0.229907	0.226176	0.281819	0.266348	0.184181	0.214434	0.203599	0.162409	0.196071	0.218765	0.209812	0.364639	0.197648	0.135836	0.228553	0.170149	0.216517	0.203936	0.231029	0.20121	0.262559	0.160261	0.175402	0.182368
C18	111	126	88-15-3	1-thiophen-2-ylethanone	0.245173	0.173407	0.920677	0.392433	0.150615	0.395493	0.243012	0.181064	0.467108	0.522415	0.308858	0.976428	0.474248	0.0556128	0.441516	0.142744	0.496004	0.367678	0.426205	0.517224	0.320797	0.0645178	0.0848242	0.182628
C19	121	136	13925-05-8	2-methyl-5-propan-2-ylpyrazine	0.0235456	0.0191169	0.0975386	0.0557068	0.0204226	0.0730249	0.038644	0.0324369	0.0833504	0.0976416	0.0445772	0.161428	0.10327	0.012232	0.0798906	0.0279546	0.101532	0.0577961	0.083099	0.1244	0.0408708	0.0152615	0.0181363	0.040514
C20	98	97	29211-70-9	3-propyl-1,4-dihydropyrazol-5-one	0.14902	0.0903154	0.101381	0.092336	0.0881405	0.102924	0.077673	0.0688878	0.0857994	0.0950294	0.12783	0.102805	0.0735185	0.0710662	0.0816442	0.0798563	0.0888795	0.110879	0.082615	0.0916004	0.0902936	0.0945657	0.0890791	0.07419
C21	112	42	19617-90-4	1,2,4,5-tetrazine-3,6-diamine	0.0435968	0.0371004	0.038394	0.0380726	0.0315781	0.0373619	0.0345005	0.0309021	0.032379	0.0346392	0.0287568	0.0347041	0.0320608	0.0280115	0.0290932	0.0280492	0.0317634	0.0276989	0.0287527	0.0232477	0.0382943	0.0351452	0.0327727	0.036959
C22	56	111	88-12-0	1-ethenylpyrrolidin-2-one	0.567411	0.483937	1.39645	0.780924	0.394272	0.634383	0.482557	0.413934	0.784769	0.908356	0.647636	1.54489	0.820867	0.225205	0.778352	0.389802	0.851574	0.699433	0.744705	0.846551	0.714131	0.256851	0.295881	0.421686
C23	54	136	1124-11-4	2,3,5,6-tetramethylpyrazine	0.105899	0.0857111	0.290325	0.151568	0.0809923	0.142745	0.098469	0.082107	0.146593	0.187984	0.117086	0.330544	0.177989	0.0456029	0.162241	0.0864601	0.178517	0.138911	0.15984	0.186785	0.152884	0.0530238	0.0682922	0.0901954
C24	42	70	823-22-3	6-methyloxan-2-one	0.173687	0.147315	0.430183	0.224824	0.121958	0.19698	0.158341	0.131349	0.23426	0.272608	0.187222	0.491326	0.260707	0.077959	0.23413	0.124876	0.268629	0.209163	0.24524	0.280642	0.230828	0.0922824	0.103414	0.145981
C25	84	42	496-49-1	1-[(2R)-1-methylpyrrolidin-2-yl]propan-2-one	0.768338	0.679453	1.6768	1.0491	0.570882	0.906923	0.653262	0.560325	0.957332	1.03334	0.765638	1.83776	0.911429	0.304249	0.996254	0.512255	1.06125	0.780394	0.85667	0.978439	0.923952	0.346678	0.399726	0.576598
C26	83	55	2407-43-4	2-ethyl-2H-furan-5-one	0.51951	0.39501	0.445961	0.369728	0.318819	0.397706	0.301212	0.369165	0.353401	0.37968	0.477154	0.457616	0.301762	0.288662	0.370344	0.344016	0.39288	0.439286	0.32088	0.364698	0.374383	0.3487	0.317908	0.282912
C27	56	127	2314-78-5	1-ethylpyrrolidine-2,5-dione	0.111559	0.0987898	0.133616	0.120259	0.0827677	0.113512	0.0918804	0.0907328	0.10836	0.134692	0.104948	0.190564	0.133949	0.0849369	0.135602	0.102438	0.140013	0.109931	0.12091	0.103309	0.0840316	0.0657176	0.0665518	0.0734155
C28	119	134	23747-48-0	5-methyl-6,7-dihydro-5H-cyclopenta[b]pyrazine	0.0411863	0.0421355	0.0392669	0.04139	0.0370599	0.0396586	0.0390507	0.0319555	0.0351451	0.0356068	0.0309505	0.0403523	0.0323523	0.0311669	0.0339852	0.0311785	0.0344183	0.0271572	0.036419	0.0254437	0.0422394	0.0362542	0.0403055	0.036257
C29	95	96	59303-05-8	(5-methylfuran-2-yl)methanethiol	0.0488278	0.0745972	0.0487088	0.0719848	0.042221	0.0537089	0.0723668	0.0488293	0.0502381	0.0611868	0.0540598	0.0599271	0.0574616	0.0425281	0.055012	0.0540805	0.0523541	0.0453054	0.0508064	0.0616568	0.0441448	0.0540011	0.0612389	0.0593691
C30	109	96	2655-37-0	1-butyl-3,5-dimethylpyrazole	0.10199	0.0833365	0.0276773	0.0317056	0.06025	0.0220087	0.0224009	0.0161581	0.0188734	0.0228673	0.0539852	0.0229267	0.0170231	0.0337786	0.0228305	0.0111124	0.0225369	0.0238445	0.0162162	0.0181337	0.0189222	0.0599852	0.0537734	0.0200624
C31	70	43	60026-20-2	1-pyrrolidin-2-ylethanone	0.0353205	0.0420021	0.0401416	0.0398621	0.0334095	0.0375742	0.0354331	0.03384	0.0355581	0.0339613	0.031032	0.0382734	0.0319124	0.0296758	0.0311184	0.0309289	0.0334984	0.0308651	0.0320727	0.0241064	0.0366989	0.0324283	0.0347153	0.0331867
C32	161	160	21298-55-5	2-thiophen-3-ylpyridine	0.0519417	0.0738835	0.222063	0.129828	0.250042	0.350337	0.0963566	0.0801093	0.847683	0.135708	0.600518	0.126467	0.0915313	0.300658	0.631153	0.318267	0.101399	0.122656	0.122351	0.23464	0.0657693	0.283574	2.40785	0.494102
C33	101	55	61732-92-1	(2R,3S,4R,5R)-2-(hydroxymethyl)-5-[6-(N-prop-2-enylanilino)purin-9-yl]oxolane-3,4-diol	0.0881438	0.0659661	0.180839	0.0738461	0.172415	0.0633108	0.0525336	0.0334349	0.0566131	0.142098	0.0514778	0.0601302	0.0346688	0.038816	0.0558009	0.0410267	0.0459091	0.0444265	0.0923314	0.0404645	0.056237	0.0511832	0.0897803	0.0441177
C34	99	71	57681-51-3	(2-methyl-5-oxooxolan-2-yl) acetate	0.0182519	0.0147199	0.0200783	0.0181922	0.013097	0.0178243	0.0159005	0.0135198	0.0164329	0.0175573	0.0138997	0.0220779	0.0171859	0.0153587	0.0184545	0.014727	0.0161622	0.0114753	0.0167937	0.0118499	0.016233	0.0192376	0.0190515	0.0191309
C35	101	57	935-49-9	2-butyl-2-ethyl-1,3-dioxolane	0.0244545	0.0154576	0.0231129	0.0158957	0.0118448	0.0125452	0.012133	0.0110036	0.0125049	0.010438	0.0137155	0.0157215	0.0104139	0.00829079	0.0131946	0.0116002	0.0130936	0.0124378	0.0130737	0.0111777	0.0159631	0.010824	0.0109743	0.010915
C36	81	82	3777-71-7	2-heptylfuran	0.82973	0.479057	2.98071	1.29307	0.490594	1.61675	1.03726	0.743301	2.16841	2.77986	1.37654	3.98654	2.2921	0.135785	1.69174	0.576918	2.12591	1.86896	1.9891	2.61544	1.3328	0.019227	0.165936	0.747889
C37	113	41	25115-69-9	3-ethylpiperidine-2,6-dione	0.045635	0.0494379	0.0455537	0.0432581	0.0373794	0.0424993	0.031093	0.0381526	0.0384695	0.0398572	0.0419798	0.0410657	0.0428401	0.0342213	0.0424799	0.0351101	0.0455295	0.0346637	0.0407576	0.0325796	0.0385156	0.0455178	0.0427626	0.0448386
C38	99	71	698-76-0	6-propyloxan-2-one	0.0109802	0.0114855	0.0109818	0.0100279	0.0087726	0.00834328	0.00793089	0.00797541	0.00693414	0.00927116	0.00883915	0.0107789	0.00918567	0.00759713	0.0118793	0.00874618	0.0126684	0.00916243	0.0145206	0.00892293	0.0166433	0.0159646	0.0154766	0.0139407
C39	92	65	7126-38-7	1H-pyrrole-3-carbonitrile	0.0886078	0.0629422	0.431604	0.194671	0.0635934	0.227457	0.121089	0.108553	0.274469	0.338727	0.154749	0.552938	0.343479	0	0.266384	0.0844772	0.357559	0.201832	0.283101	0.475358	0.13642	0.0122546	0.0265223	0.116463
C40	83	42	4320-85-8	5,5-dimethyl-1,4-dihydropyrazole	0.0593938	0.0481973	0.0523642	0.0433739	0.0447592	0.0495248	0.0421563	0.0377217	0.0454725	0.0547777	0.0497061	0.0627367	0.0475387	0.0327111	0.0558043	0.0489436	0.0813866	0.040152	0.0548586	0.0542183	0.0443509	0.0446624	0.0493044	0.0541065
C41	65	122	623-30-3	(E)-3-(furan-2-yl)prop-2-enal	0.159285	0.131419	0.479319	0.236137	0.131113	0.231477	0.162116	0.152897	0.287789	0.312308	0.209744	0.622858	0.291073	0.0590265	0.313653	0.150481	0.296213	0.278432	0.296363	0.336046	0.330085	0.0710936	0	0.172947
C42	137	109	70786-44-6	3,6-dimethyl-2,3,3a,4,5,7a-hexahydro-1-benzofuran	0.189678	0.114921	0.744262	0.38794	0.115424	0.348391	0.22042	0.155603	0.304266	0.388896	0.311591	0.742825	0.47688	0	0.453953	0.117403	0.596732	0.357201	0.488907	0.541035	0.276595	0.00676469	0.0271645	0.172251
C43	122	106	1453-82-3	pyridine-4-carboxamide	0.0177015	0.0311416	0.0164465	0.205239	0.127194	0.102533	0.0297745	0.158359	0.022948	0.012843	0.128633	0.236939	0	0.124355	0.30831	0.0225408	0.114878	0.2093	0.00812701	0.197167	0.00836985	0.106889	0.10608	0.0790293
C44	95	112	614-99-3	ethyl furan-2-carboxylate	0.0179187	0.019894	0.0213395	0.023011	0.0176296	0.0271719	0.0212843	0.0205441	0.0272566	0.0271867	0.021446	0.0268565	0.0229106	0.0181299	0.0265579	0.0221132	0.024848	0.0232602	0.0228631	0.0266663	0.0182218	0.0239713	0.0231764	0.0240587
C45	147	162	54385-62-5	1-ethyl-2H-indazol-3-one	0.0122192	0.0165855	0.0254842	0.0255436	0.0132502	0.017106	0.0106289	0.0097447	0.012652	0.0325572	0.0115228	0.0136869	0.010609	0.0123108	0.0191569	0	0.00936333	0.0230055	0.0123705	0.0460899	0.00908427	0.0297781	0.0484394	0.0152159
C46	145	160	1646-26-0	1-(1-benzofuran-2-yl)ethanone	0.0541904	0.0194295	0.0702655	0.0291993	0.0935407	0.038446	0.0368983	0.016353	0.0700667	0.0431695	0.0450636	0.0376756	0.0463337	0.0488819	0.0651407	0.0313605	0.0621433	0.0181789	0.0947562	0.043195	0.0181503	0.0274451	0.0660409	0.0435733
C47	95	94	1003-29-8	1H-pyrrole-2-carbaldehyde	0	0.033407	0.0358442	0.0415924	0.0366233	0.0373827	0.0415929	0.0379466	0.0386533	0.0379686	0.03252	0.0444918	0.0343795	0.0377966	0.03898	0.0445817	0.0425951	0.0379805	0.041027	0.0414173	0.0404416	0.045825	0.0507408	0.0441219
C48	92	65	18368-61-1	2-methyl-6-nitropyridine	0.508178	0.299354	1.85564	1.0932	0.309024	0.94789	0.659415	0.452904	1.2906	1.7089	0.851782	2.52783	1.5936	0	1.51601	0.372949	1.44623	1.24468	1.39498	1.55982	0.82776	0	0	0.490364
C49	135	136	13360-65-1	3-ethyl-2,5-dimethylpyrazine	0.00616965	0.00711499	0.0248735	0.0113256	0.00514056	0.0112356	0.00710603	0.00611498	0.0147323	0.0244108	0.00920899	0.0397351	0.0250731	0	0.0196979	0.00494874	0.022083	0.0146811	0.019852	0.0290056	0.00851798	0	0	0.00806533
C50	94	41	29460-92-2	2-(2-methylpropyl)pyrazine	0.0460493	0	0.15799	0.0825582	0.0365127	0.0904346	0.060994	0.0474721	0.108639	0.127025	0.0731232	0.224913	0.12727	0	0.110489	0.0431511	0.129159	0.0821083	0.121283	0.147072	0.0665302	0	0	0.0638738
C51	92	121	4673-31-8	3-propylpyridine	0.0861979	0.0689109	0.450523	0.206839	0.0739325	0.276947	0.149103	0.135467	0.34594	0.405185	0.208014	0.649486	0.409851	0.0221888	0.325902	0.11146	0.45491	0.274844	0.361097	0.556592	0	0	0	0.157915
C52	145	131	27257-18-7	2-propan-2-yl-1H-pyrrolo[2,3-b]pyridine	0.0582867	0	0.0843387	0.0418721	0.127838	0.0488116	0.0489331	0	0.0781785	0.0605618	0.0470447	0.0508166	0.0582117	0.0587038	0.0741634	0.0394237	0.0712933	0.0237183	0.106671	0.049717	0	0.0365708	0.0798031	0.0545722
C53	42	41	288-94-8	2H-tetrazole	0	0	0.0116658	0.00986091	0	0.00932721	0.00991144	0.0050597	0.0123119	0.0126678	0.00696788	0.0222526	0.0140033	0	0.0113518	0.00590862	0.01511	0.00997702	0.0189194	0.0189735	0.0149245	0.00681404	0.00513423	0.00679331
C54	120	91	32267-71-3	3-methyl-3H-1-benzofuran-2-one	0	0	0.0276451	0.00955279	0.0298957	0.0455675	0	0	0.182353	0.0100224	0.0837797	0.00417603	0.0044108	0.0351466	0.0824728	0.0364549	0.00463451	0.00912393	0.00498759	0.0257019	0	0.0392513	0.454427	0.0556231
C55	120	105	5616-51-3	2-methyl-1,3-dithiolane	0.0324941	0.0334317	0.137754	0.080499	0	0.0986068	0	0.0528723	0.107986	0.127993	0.0644622	0.189323	0.143179	0.0260055	0.098859	0.0503712	0.137309	0.0819643	0.105516	0.16919	0.0689322	0.0191164	0	0.0622009
C56	136	54	16227-15-9	4-(1,2,4-triazol-4-yl)-1,2,4-triazole	0	0	0	0.0110605	0.00564472	0.0150084	0.00655136	0.0241005	0.00476677	0	0.0086903	0.0194476	0	0.0135783	0.0146151	0.00457096	0.015095	0.0240571	0	0.0139071	0	0.00752423	0.0068075	0.00533898
C57	140	107	2882-20-4	2-methyl-3-methylsulfanylpyrazine	0	0	0.085592	0.0416863	0	0.0486207	0	0	0.0598019	0.0782986	0.0381378	0.0894214	0.0751061	0.00769234	0.0689128	0.0239192	0.0761909	0.0562882	0.0689069	0.0823854	0	0.0301725	0.0255785	0.0366176
C58	81	53	4229-91-8	2-propylfuran	0.0664763	0.0355605	0.0385016	0	0.0364161	0.0483048	0	0.094853	0.0400471	0.0486832	0.100672	0.0385072	0.0261936	0	0.047774	0.0655287	0.0622012	0.057444	0	0.054401	0.0436038	0	0	0
C59	122	135	18433-98-2	2,5-dimethyl-3-(3-methylbutyl)pyrazine	0	0	0	0.026378	0.0147339	0.0230825	0.0116203	0.0541265	0.00636225	0.00488426	0.0157348	0.0328949	0	0.0211316	0.0335702	0	0.0313376	0.0591509	0	0.0302759	0	0.00947308	0.0120499	0.0129954
C60	85	42	930-33-6	1,4-dihydro-1,2,4-triazol-5-one	0.00591489	0.00991031	0.0514356	0.0105455	0.0357104	0.00717515	0.00968519	0	0.0250903	0.00865206	0.0186831	0	0.00853023	0.0163065	0.00973685	0	0	0.0136149	0.0230436	0.00787902	0	0	0.0115178	0.00829379
C61	42	84	64018-42-4	methyl (5R)-5-methyl-4H-1,2-oxazole-5-carboxylate	0.00463116	0.0031806	0.103306	0.00474003	0.0589505	0.00496506	0.00363066	0	0.0150203	0.00403964	0.0175969	0	0.00913503	0.0102396	0.0024064	0	0	0.00734947	0.0176385	0.00392584	0	0	0.00373685	0.0028138
C62	85	41	100-72-1	oxan-2-ylmethanol	0.00938278	0.00894733	0.0128082	0.00788698	0.00910111	0.0143277	0	0.00991839	0.0103856	0.0114739	0.0174103	0.0119435	0	0	0.0106084	0.00690986	0.0139672	0.0160408	0	0.0103919	0	0	0	0
C63	115	58	16312-79-1	4-methyl-1,2,4-triazolidine-3,5-dione	0	0	0.0242788	0.0109884	0	0.014358	0.0083846	0.00683046	0.0147183	0.0181134	0.00892779	0.0310849	0.0182061	0	0.0154461	0.00459422	0.0201364	0.0120838	0.0153077	0.0250383	0.0101624	0	0	0.00738472
C64	146	145	28715-26-6	4,7-dimethyl-1-benzofuran	0	0	0.00543075	0	0.00423725	0.00719434	0	0	0.0209182	0.00384117	0.0101262	0	0.00400471	0.00606252	0.0128045	0.00630155	0	0.00414473	0.00441274	0.00534531	0	0.0115124	0.0808006	0.0127225
C65	107	51	872-85-5	pyridine-4-carbaldehyde	0	0	0	0	0	0.00402375	0.00433215	0	0.00233832	0	0.0021905	0	0	0.00613131	0.00297347	0.0235784	0	0.00138654	0	0	0.00416851	0	0.00211554	0
				Subtotal	25.2415	23.8943	36.7035	30.6538	21.4766	26.9623	22.9528	19.3261	27.9696	32.0207	25.1033	43.8362	26.5488	15.939	29.561	18.9589	29.3263	26.447	28.2985	31.6858	26.4393	19.7121	23.6767	21.8532
Amine
M1	44	58	2439-54-5	N-methyloctan-1-amine	0.117686	0.125294	0.252467	0.188331	0.118211	0.161665	0.138721	0.112105	0.175646	0.213213	0.159712	0.289	0.173851	0.0705193	0.186413	0.119015	0.187424	0.179721	0.186493	0.182491	0.200818	0.073557	0.0859434	0.126932
M2	42	113	1121-89-7	piperidine-2,6-dione	0.111846	0.129802	0.105659	0.134554	0.0852535	0.0914946	0.112284	0.0535842	0.0981948	0.100199	0.0940551	0.117878	0.0891777	0.0887161	0.0989951	0.0761032	0.0990267	0.0848944	0.0962609	0.0874294	0.138552	0.0887602	0.0875641	0.0890036
M3	106	121	578-54-1	2-ethylaniline	0.0208095	0.0126611	0.0720248	0.0453156	0.0117193	0.0469048	0.0288059	0.0191813	0.0492202	0.0693363	0.0355694	0.114511	0.0745327	0	0.0611422	0.0167299	0.0547732	0.048262	0.0576875	0.0716895	0.0370439	0	0	0.0216774
M4	127	85	34687-35-9	N-propyl-N-[(E)-propylideneamino]propan-1-amine	0.178285	0.22794	0.200833	0.222458	0.183745	0.201637	0.208783	0	0.177855	0.201573	0.161493	0.185727	0	0.158327	0.174626	0	0.166389	0.183519	0.176307	0	0.185858	0.166897	0.173267	0.122169
M5	109	151	7664-66-6	4-propan-2-yloxyaniline	0	0	0	0.487704	0.257708	0.434106	0.18786	0.978384	0.115879	0	0.277294	0.615196	0	0.459807	0.688162	0.0913136	0.501978	1.03639	0.0325174	0.476056	0.0225332	0.179568	0.216991	0.175667
M6	91	92	103-81-1	2-phenylacetamide	0	0.0754481	0	0.634131	0.39546	0.325784	0.115221	0.492435	0	0	0.399678	0.761233	0	0.390624	0.997076	0	0.354241	0.699601	0	0.648004	0.142135	0.333864	0.532393	0.266318
M7	135	134	6343-54-0	N-benzylformamide	0	0	0	0.186013	0.115586	0.0957656	0	0.149762	0	0	0.116589	0.231751	0	0.110869	0.283228	0	0.103859	0.194867	0	0.180291	0	0.103511	0.106942	0.0944361
M8	138	56	101-83-7	N-cyclohexylcyclohexanamine	0	0	0.0167329	0.0371089	0.0161011	0.0250845	0	0.0143946	0.0177207	0.0261658	0	0.0176113	0	0.0180528	0	0	0	0.0366566	0.00965627	0.0752207	0	0	0.0548909	0.0161105
M9	106	121	103-69-5	N-ethylaniline	0	0	0.0146748	0	0	0.00714492	0.00651638	0	0.00996273	0.0118284	0.00549212	0.0184306	0.0110099	0	0.0087138	0	0.012512	0.00855103	0.00965613	0.0133767	0	0	0	0.00545256
M10	106	107	100-61-8	N-methylaniline	0	0	0.00884863	0	0	0.00702636	0	0	0.00727322	0.00977735	0.00549719	0.0122568	0.0086679	0	0.00817741	0	0.00999039	0.00613345	0.008399	0.0105218	0	0	0	0.005166
M11	91	134	102-97-6	N-benzylpropan-2-amine	0	0	0.0155034	0	0.0175738	0.0229069	0	0	0.0976399	0.00605153	0.0401237	0	0	0.0227335	0.0587433	0.0189632	0	0	0	0.0145997	0	0.0397877	0.356301	0.0427498
M12	93	135	103-84-4	N-phenylacetamide	0	0	0	0	0	0	0	0	0	0	0.00682717	0	0	0.00332925	0.00697692	0	0	0	0	0.00368141	0	0.00308458	0	0
M13	117	89	54060-30-9	3-ethynylaniline	0	0	0	0	0	0	0	0	0	0	0	0	0.00384267	0	0.00317041	0	0.00406177	0.00291022	0	0.00765504	0	0	0	0
				Subtotal	0.428626	0.571146	0.686743	1.93561	1.20136	1.41952	0.798192	1.81985	0.749391	0.638143	1.30233	2.36359	0.361082	1.32298	2.57542	0.322125	1.49426	2.4815	0.576976	1.77102	0.72694	0.98903	1.61429	0.965682
Acid
D1	69	41	502-47-6	3,7-dimethyloct-6-enoic acid	0.0263512	0.0227834	0.0288111	0.0678742	0.039724	0.0621978	0.0392489	0.112508	0.0249513	0.0298315	0.0469356	0.09488	0.0188484	0.0617061	0.0800244	0.027149	0.0780132	0.126431	0.0190506	0.0672539	0.0185211	0.0406924	0.0289499	0.0368725
D2	73	74	13831-30-6	2-acetyloxyacetic acid	0.0096968	0.00783041	0.114577	0.00870846	0.0729307	0.00882783	0.00666137	0.00618393	0.0194174	0.00714225	0.0176249	0.0038054	0.0129151	0.0125507	0.00997015	0.00749246	0.00575004	0.0109143	0.0205202	0.00554025	0.00728146	0.00687969	0.005667	0.00959707
D3	73	55	2553-17-5	9-oxononanoic acid	0.214858	0.247504	0.232727	0.259442	0.220616	0.196728	0.217807	0.133494	0.177803	0.27091	0.152098	0.235006	0.150498	0.168814	0.221308	0.181619	0.175978	0.168438	0.226266	0.162233	0.212219	0.232403	0.242219	0.193252
D4	91	136	103-82-2	2-phenylacetic acid	0.0646403	0.0275923	0.0610777	0.152174	0.100286	0.0651339	0.0500686	0.111427	0	0.0343504	0.077594	0.422419	0.0299794	0.0791757	0.146586	0	0.138076	0.146583	0.0525244	0.127821	0	0.0485909	0	0.0600103
D5	77	107	122-59-8	2-phenoxyacetic acid	0.0206031	0.0210443	0.0296443	0.0177007	0.0210416	0.0130169	0.0129145	0	0.0191742	0.0203977	0.014627	0.0153987	0.0124547	0.0111375	0.0159654	0.0091181	0.0162893	0	0.0185154	0.0116725	0	0.0176824	0.0221132	0.0105518
D6	120	92	69-72-7	2-hydroxybenzoic acid	0	0	0	0.00816425	0.00629444	0.00850315	0.00509691	0.0196606	0	0	0.0059965	0.0156527	0	0.0098043	0.0152479	0	0.0109246	0.0197232	0	0.00957155	0	0.00469337	0.00505017	0.00391817
D7	55	41	2430-94-6	(Z)-dodec-5-enoic acid	0.00965908	0.0120045	0.0103503	0.00936475	0.00922633	0	0.0109269	0.010615	0.00833443	0.0086473	0.00873983	0	0	0.0066237	0.00723926	0.0082143	0	0.00793932	0.00782179	0	0.00751794	0.00739041	0.0107672	0.00776478
D8	73	68	13419-69-7	(E)-hex-2-enoic acid	0	0	0.00861736	0	0	0.00957238	0	0.00664697	0	0.00638032	0.0126749	0.00786973	0	0	0.00641248	0	0.00725204	0.0107292	0	0.00548338	0	0	0	0
				Subtotal	0.345808	0.338759	0.485804	0.523429	0.47012	0.36398	0.342725	0.400535	0.249681	0.37766	0.336291	0.795032	0.224696	0.349812	0.502754	0.233593	0.432283	0.490758	0.344698	0.389576	0.24554	0.358332	0.314767	0.321966
Phenol
P1	121	136	2416-94-6	2,3,6-trimethylphenol	0.141205	0.148777	0.131621	0.150628	0.11995	0.12022	0.127787	0.105133	0.106658	0.118987	0.109488	0.149042	0.107017	0.0937591	0.118552	0.0990003	0.108389	0.109769	0.134915	0.105348	0.143558	0.135862	0.123998	0.105872
P2	108	107	108-39-4	3-methylphenol	0.033531	0.0276931	0.0834646	0.0538279	0.0248131	0.0634776	0.0446628	0.0339502	0.0580899	0.0748239	0.0488266	0.11741	0.0758334	0.0180705	0.0643965	0.0348092	0.0748704	0.0481428	0.0670996	0.0825441	0.0453999	0.0262702	0.0284991	0.0474739
P3	138	109	105-13-5	(4-methoxyphenyl)methanol	0.236746	0.182845	0.466136	3.11343	1.75472	2.78047	1.44465	7.24408	0.869711	0.450102	1.94656	4.62256	0.124067	3.21098	4.76637	0.536311	3.84209	7.25486	0.152544	3.6338	0.0426639	1.32226	1.52995	1.04122
P4	107	108	106-44-5	4-methylphenol	0.0563225	0.0408627	0.284798	0.127842	0.0384061	0.133809	0.0760534	0.0508397	0.164741	0.21555	0.100808	0.377852	0.224544	0.0129156	0.188103	0.0535441	0.235956	0.130954	0.197516	0.278937	0.0875109	0.0188923	0.0293464	0.0727635
P5	108	107	95-48-7	2-methylphenol	0.0423463	0.0443928	0.077527	0.0627129	0.04231	0.0672012	0.0573365	0.050613	0.0619036	0.0690525	0.0524582	0.095442	0.0651528	0.0393	0.0604868	0.0483932	0.0687009	0.0530674	0.0687825	0.0802901	0.058399	0.0453849	0.0526666	0.0567859
P6	138	109	3209-13-0	3-methoxy-5-methylphenol	0.253712	0.207282	0.529737	3.85029	2.03764	3.50393	1.66157	8.33931	1.09088	0.460931	2.18123	5.46107	0.107183	3.42149	4.65711	0.703068	3.79057	7.63493	0.143594	4.04942	0.0559208	1.32624	1.80641	1.44043
P7	94	66	108-95-2	phenol	0.129589	0.126602	0.575555	0.271069	0.121303	0.401033	0.20466	0.232807	0.450401	0.525968	0.270076	0.75145	0.584679	0.0842521	0.429127	0.223854	0.547104	0.334529	0.448538	0.708455	0.235744	0.116862	0.101894	0.275949
P8	107	136	645-56-7	4-propylphenol	0	0	0	0.39393	0.130038	0.128584	0	0.228078	0	0	0.1316	0.443416	0	0.121106	0.296236	0	0.132008	0.330415	0	0.247304	0	0.0930731	0.0952954	0.110293
P9	148	105	18612-99-2	5-methyl-2-prop-1-en-2-ylphenol	0	0	0	0	0	0.00466305	0	0	0.0143759	0	0.00553311	0	0	0.00301543	0.00809897	0.0030793	0	0	0	0.00476561	0	0.00642085	0.0524095	0.00717715
				Subtotal	0.893453	0.778454	2.14884	8.02373	4.26918	7.20339	3.61672	16.2848	2.81676	1.91541	4.84657	12.0182	1.28848	7.00489	10.5885	1.70206	8.79969	15.8967	1.21299	9.19086	0.669196	3.09127	3.82047	3.15797
Nitrogen compounds
N1	94	68	628-87-5	2-(cyanomethylamino)acetonitrile	1.75282	1.51565	3.8682	2.2918	1.29272	2.09756	1.71975	1.30599	2.35891	2.57591	1.93251	4.68386	2.39346	0.859484	2.52521	1.3884	2.62857	2.18669	2.4589	2.69824	2.30264	1.0197	1.13994	1.5594
N2	84	68	461-58-5	2-cyanoguanidine	0.372719	0.399337	0.355796	0.404081	0.32838	0.377322	0.365033	0.26047	0.338264	0.354902	0.302934	0.417799	0.342708	0.31887	0.305855	0.256481	0.325635	0.329294	0.355496	0.271037	0.389402	0.383481	0.394298	0.36617
N3	69	41	31983-27-4	(2Z)-3,7-dimethylocta-2,6-dienenitrile	0.854435	0.872299	0.812992	0.896811	0.724655	0.736008	0.755454	0.58169	0.71138	0.797351	0.694233	0.980643	0.637263	0.610132	0.769826	0.651483	0.724644	0.70593	0.779834	0.687534	0.886337	0.804651	0.818827	0.701727
N4	108	67	29127-83-1	(E)-non-2-enenitrile	0.0948633	0.0743857	0.268626	0.122123	0.0685448	0.133456	0.0791907	0.0815775	0.162155	0.212851	0.0944443	0.381843	0.246699	0	0.2234	0.0623361	0.205114	0.1675	0.168911	0.260588	0.12165	0	0.00916821	0.0886657
				Subtotal	3.07484	2.86167	5.30562	3.71482	2.4143	3.34435	2.91943	2.22973	3.57071	3.94101	3.02412	6.46415	3.62013	1.78849	3.82429	2.3587	3.88396	3.38941	3.76314	3.9174	3.70003	2.20784	2.36224	2.71596
Halogenated hydrocarbons
D1	85	71	2050-77-3	1-iododecane	0.026712	0.0296549	0.0252413	0.0274727	0.0276437	0.0225192	0.0251559	0.0213496	0.0223244	0.0214984	0.0208631	0.0253845	0.0182738	0.020271	0.0229347	0.0202613	0.0225581	0.0227448	0.0193811	0.0355269	0.0249934	0.0239725	0.0268094	0.0212138
D2	85	71	4282-42-2	1-iodononane	0.0336805	0.0367348	0.0295274	0.0326275	0.0272455	0.0290163	0.0281346	0.0305593	0.0288885	0.0285008	0.0252943	0.0306463	0.0277824	0.0266491	0.0274449	0.0245166	0.0263224	0.024181	0.0278666	0.0193914	0.0300322	0.0282083	0.0343248	0.0271633
D3	57	71	13187-99-0	2-bromododecane	0.0581472	0.0827736	0.0409971	0.0652342	0.0548026	0.0397867	0.0582265	0.0267781	0.0407895	0.0355022	0.0345068	0.0695408	0.0263223	0.0394097	0.0487995	0.040464	0.0336916	0.0408766	0.0415293	0.0284465	0.0781751	0.0492119	0.0328794	0.0326419
D4	57	41	4282-44-4	1-iodoundecane	0.179994	0.210447	0.16816	0.185173	0.181666	0.152492	0.201362	0.133528	0.157672	0.157956	0.147441	0.162876	0.121648	0.15531	0.131524	0.144847	0.137324	0.151123	0.133564	0.116164	0.201826	0.150406	0.143101	0.150819
D5	69	41	137-43-9	bromocyclopentane	0	1.31461	0	0	0	0.748171	0	6.06701	1.36633	0	2.77019	1.21012	0	0.836519	1.89507	2.63406	2.2666	0.914924	0	2.45255	3.61415	0	0	0
				Subtotal	0.298534	1.67422	0.263925	0.310508	0.291357	0.991985	0.312879	6.27923	1.616	0.243458	2.9983	1.49857	0.194027	1.07816	2.12578	2.86415	2.4865	1.15385	0.222341	2.65208	3.94918	0.251799	0.237115	0.231838
Ether
E1	122	107	578-58-5	1-methoxy-2-methylbenzene	0.0106957	0.00823333	0.052853	0.0248731	0.00939973	0.0308674	0.0170896	0.0131297	0.0367047	0.0396331	0.0206537	0.0655873	0.0431169	0	0.0343862	0.011155	0.0422948	0.0255077	0.0383651	0.0609741	0.0176891	0	0.00473138	0.0156047
E2	136	121	2944-49-2	1-methoxy-2,3-dimethylbenzene	0.0109284	0.00932036	0.052836	0.0220148	0.00723657	0.0270462	0.0142141	0.0109972	0.0319695	0.0390535	0.018918	0.0585784	0.036974	0	0.0312561	0.00821181	0.0379321	0.0229267	0.0293755	0.0495812	0.0144939	0	0	0.0101252
E3	91	55	6334-96-9	1-chloro-4-(4-chlorobutoxy)butane	0	0	0.0141966	0.00470095	0.0171833	0.0289544	0	0	0.145911	0.00521292	0.0537235	0.00431846	0.00242531	0.0246503	0.0555803	0.0241889	0.00829604	0.00665406	0.00502908	0.015634	0	0.0272791	0.298633	0.036735
E4	135	164	4917-90-2	1-butan-2-yl-4-methoxybenzene	0	0	0	0.00530453	0.00377218	0	0	0.146145	0	0	0.00239974	0.00590723	0	0	0.00633184	0	0	0.0051644	0	0.00430162	0	0	0	0
				Subtotal	0.0216241	0.0175537	0.119886	0.0568934	0.0375918	0.0868679	0.0313036	0.170272	0.214585	0.0838996	0.0956949	0.134391	0.0825162	0.0246503	0.127554	0.0435557	0.0885229	0.0602529	0.0727697	0.130491	0.032183	0.0272791	0.303364	0.0624649
Sulfur compounds
F1	136	94	53966-36-2	2-(ethyldisulfanyl)propane	0.0266629	0.0197919	0.153256	0.0657895	0.0219696	0.0899173	0.0615022	0.0424507	0.110966	0.124248	0.0615521	0.233599	0.135947	0	0.104632	0.0367703	0.224129	0.0822987	0.160402	0.172132	0	0	0	0.0232767
F2	121	136	71159-90-5	2-(4-methylcyclohex-3-en-1-yl)propane-2-thiol	0.0104083	0	0.00911319	0.0102123	0	0.00910693	0.0085313	0.00599334	0.00641336	0.0086878	0.00694046	0	0.017715	0.00552288	0.0171998	0	0.0121365	0.0116806	0.00665116	0.0130989	0	0.075881	0.059338	0.00732226
F3	81	53	57500-00-2	2-[(methyldisulfanyl)methyl]furan	0	0	0	0	0	0	0.0352123	0	0	0	0	0.0700919	0.0336583	0	0.0176501	0.0183844	0.178098	0	0.12965	0	0.276315	0	0	0.0748694
				Subtotal	0.0370713	0.0197919	0.162369	0.0760019	0.0219696	0.0990242	0.105246	0.048444	0.117379	0.132936	0.0684926	0.303691	0.18732	0.00552288	0.139482	0.0551547	0.414363	0.0939793	0.296703	0.185231	0.276315	0.075881	0.059338	0.105468
Others
O1	85	57	1468-39-9	3-methylbutanoyl 3-methylbutanoate	0.332282	0.331257	0.368995	0.374503	0.287503	0.339915	0.313157	0.291368	0.341867	0.372519	0.326257	0.441428	0.361386	0.307147	0.380386	0.321966	0.381236	0.32756	0.359176	0.277543	0.330537	0.291536	0.350309	0.31733
				Subtotal	0.332282	0.331257	0.368995	0.374503	0.287503	0.339915	0.313157	0.291368	0.341867	0.372519	0.326257	0.441428	0.361386	0.307147	0.380386	0.321966	0.381236	0.32756	0.359176	0.277543	0.330537	0.291536	0.350309	0.31733
